# Supplementary material for: Conservation of Salmonella Infection Mechanisms in Plants and Animals
Source: PLoS One. 2011 Sep 6;6(9):e24112. doi: 10.1371/journal.pone.0024112 (PMC3167816; doi:10.1371/journal.pone.0024112)
Supplement: Data Set S1 — Complete lists of genes differentially expressed after infection with bacteria. Fourteen-day old Arabidopsis Col-0 seedlings were placed in MS/2 medium over night and then medium was inoculated with Salmonella Typhimurium strain 14028 s wild-type, E. coli DH5α, Pseudomonas syringae DC3000 for 2 hours or with 14028 s Salmonella wild type or its prgH − isogenic mutant for 24 hours. Transcriptome analysis was carried out using CATMA chips as described in [50]. Two biological replicates and a dye swap repetition were used as a base for statistical analysis. Genes with the same patter in all hybridization events and with a p value≤0.05 were taken into account. (XLS) [file pone.0024112.s005.xls]

## Sheet: 2h complete list
Complete lists of differentially expressed genes after 2h treatment with E. coli DH5L, Salmonella or Pseudomonas syringae
N°	ID	AGI	Function	log ratio treatment/mock	p val
E. coli down
5326	CATMA1A61835	AT1G72610	GLP1 (GERMIN-LIKE PROTEIN 1); nutrient reservoir	-0.987642	0.000706704
20229	CATMA5A11600	AT5G13400	transporter_ proton-dependent oligopeptide transport (POT) family protein	-0.912214	0.00737167
11722	CATMA3A11590	AT3G12630	DNA binding / zinc ion binding_ zinc finger (AN1-like) family protein	-0.89161	0.0135682
17697	CATMA4A27320	AT4G25630	FIB2 (FIBRILLARIN 2)_ fibrillarin 2 (FIB2)	-0.878524	0.0198555
9282	CATMA2A36470	AT2G38170	CAX1; calcium:hydrogen antiporter_ calcium exchanger (CAX1)	-1.6286	0
10564	CATMA2B42220	AT2G43820	UDP-glycosyltransferase/ transferase, transferring glycosyl groups / transferase, transferring hexosyl groups	-0.978891	0.000936016
18603	CATMA4A36740	AT4G34950	unknown protein_ nodulin family protein	-1.3698	3.30045e-10
24274	CATMA5A60423	AT5G65010	ASN2 (ASPARAGINE SYNTHETASE 2); asparagine synthase (glutamine-hydrolyzing)_ asparagine synthetase 2 (ASN2)	-1.32351	2.4377e-09
2368	CATMA1A24995	AT1G26770	ATEXPA10 (ARABIDOPSIS THALIANA EXPANSIN A10)	-1.0067	0.000380073
8085	CATMA2A23980	AT2G25625	unknown protein	-0.849457	0.0453952
13290	CATMA3A28630	AT3G28730	ATHMG (HIGH MOBILITY GROUP); transcription factor heme binding / iron ion binding / monooxygenase/ oxygen binding	-1.6605	0
24529	CATMA5A62930	AT5G67480	protein binding_ TAZ zinc finger family protein / BTB/POZ domain-containing protein	-0.893334	0.0128995
10119	CATMA2A45030	AT2G46600	calcium ion binding	-0.918087	0.0061802
E. coil up
13444	CATMA3A31275	AT3G30775	ERD5 (PROLINE OXIDASE); proline dehydrogenase_ proline oxidase, mitochondrial / osmotic stress-responsive proline dehydrogenase (POX) (PRO1) (ERD5)	0.907825	0.00840377
758	CATMA1A07550	AT1G08630	aldehyde-lyase_ L-allo-threonine aldolase-related	0.978072	0.000960842
1382	CATMA1A14030	AT1G15030	unknown protein unknown protein	1.18658	6.27328e-07
4723	CATMA1A55440	AT1G66180	pepsin A_ aspartyl protease family protein	0.884216	0.0168357
6082	CATMA1A69640	AT1G80460	NHO1; carbohydrate kinase_ glycerol kinase, putative	0.854608	0.0392815
22040	CATMA5A36740	AT5G41080	glycerophosphodiester phosphodiesterase	1.48345	0
23416	CATMA5A51750	AT5G55970	protein binding / ubiquitin-protein ligase/ zinc ion binding_ zinc finger (C3HC4-type RING finger) family protein	0.863559	0.030492
139	CATMA1A01350	AT1G02360	chitinase	1.3176	3.13832e-09
253	CATMA1A02500	AT1G03610	unknown protein	0.907953	0.00837192
429	CATMA1A04170	AT1G05300	ZIP5; cation transporter_ metal transporter, putative (ZIP5)	1.74919	0
594	CATMA1A06060	AT1G07000	protein binding_ exocyst subunit EXO70 family protein	1.3305	1.80656e-09
608	CATMA1A06190	AT1G07135	unknown protein_ glycine-rich protein	1.84359	0
700	CATMA1A07030	AT1G08050	protein binding / ubiquitin-protein ligase/ zinc ion binding_ zinc finger (C3HC4-type RING finger) family protein	1.01085	0.000331616
927	CATMA1A09190	AT1G10340	protein binding_ ankyrin repeat family protein	1.11847	7.98622e-06
1334	CATMA1A13550	AT1G14540	peroxidase_ anionic peroxidase, putative	2.08908	0
1687	CATMA1A17310	AT1G18300	hydrolase_ MutT/nudix family protein	1.39807	9.26441e-11
1692	CATMA1A17400	AT1G18380	unknown protein	0.968471	0.00130396
1757	CATMA1A18050	AT1G19020	unknown protein	1.73081	0
1804	CATMA1A18560	AT1G19530	unknown protein	1.06652	5.04598e-05
1941	CATMA1A20080	AT1G21010	unknown protein	1.05962	6.4049e-05
2287	CATMA1A24050	AT1G25390	kinase	1.01277	0.000311276
2288	CATMA1A24060	AT1G25400	unknown protein	1.31072	4.19794e-09
2509	CATMA1A26570	AT1G28380	unknown protein	1.25494	4.22631e-08
2584	CATMA1A27610	AT1G29690	CAD1	1.03736	0.00013689
2678	CATMA1A28750	AT1G30700	electron carrier_ FAD-binding domain-containing protein	2.2717	0
2680	CATMA1A28770	AT1G30720	electron carrier_ FAD-binding domain-containing protein	1.20937	2.59438e-07
2681	CATMA1A28780	AT1G30730	electron carrier_ FAD-binding domain-containing protein	1.48192	0
2684	CATMA1A28810	AT1G30755	unknown protein	1.70102	0
2880	CATMA1A31220	AT1G32928	unknown protein	1.07954	3.20315e-05
2891	CATMA1A31370	AT1G33055	unknown protein	1.83033	0
2930	CATMA1A31880	AT1G33610	protein binding_ leucine-rich repeat family protein	1.08966	2.24232e-05
3156	CATMA1A36330	AT1G42990	ATBZIP60; DNA binding / transcription factor_ bZIP transcription factor family protein	1.14328	3.21384e-06
3424	CATMA1A40130	AT1G49000	unknown protein	1.41788	4.05318e-11
3640	CATMA1A42750	AT1G51620	ATP binding / kinase/ protein kinase/ protein serine/threonine kinase/ protein-tyrosine kinase	1.46067	5.79026e-12
3648	CATMA1A42790	AT1G51700	ADOF1; DNA binding / transcription factor_ Dof-type zinc finger domain-containing protein (ADOF1)	2.00026	0
3657	CATMA1A42890	AT1G51800	kinase_ leucine-rich repeat protein kinase, putative	1.57579	0
3686	CATMA1A43271	AT1G52200	unknown protein	1.5104	0
3982	CATMA1A46560	AT1G55450	S-adenosylmethionine-dependent methyltransferase_ embryo-abundant protein-related	2.31024	0
4179	CATMA1A48650	AT1G59590	ZCF37	1.00702	0.000376086
4327	CATMA1A50410	AT1G61360	ATP binding / carbohydrate binding / kinase/ protein kinase/ protein serine/threonine kinase/ protein-tyrosine kinase/ sugar binding_ S-locus lectin protein kinase family protein	1.07567	3.66864e-05
4650	CATMA1A54530	AT1G65230	unknown protein pepsin A	0.97406	0.00109196
4661	CATMA1A54720	AT1G65390	ATPP2-A5; transmembrane receptor_ disease resistance protein (TIR class), putative	1.81132	0
4672	CATMA1A54830	AT1G65490	unknown protein	1.15755	1.88815e-06
4713	CATMA1A55350	AT1G66090	ATP binding / nucleoside-triphosphatase/ nucleotide binding / transmembrane receptor_ disease resistance protein (TIR-NBS class), putative	2.15801	0
4773	CATMA1A56170	AT1G66880	ATP binding / protein kinase/ protein serine/threonine kinase/ protein-tyrosine kinase_ serine/threonine protein kinase family protein	1.44892	1.15805e-11
4974	CATMA1A58235	AT1G68840	RAV2; DNA binding / transcription factor_ DNA-binding protein RAV2 (RAV2) / AP2 domain-containing protein RAP2.8	1.03735	0.000136944
5271	CATMA1A61275	AT1G72060	serine-type endopeptidase inhibitor heat shock protein binding / unfolded protein binding	0.998293	0.000500401
5702	CATMA1A65800	AT1G76600	unknown protein	1.52573	0
5748	CATMA1A66320	AT1G77120	ADH1 (ALCOHOL DEHYDROGENASE 1); alcohol dehydrogenase_ alcohol dehydrogenase (ADH)	2.70872	0
5908	CATMA1A67950	AT1G78850	sugar binding_ curculin-like (mannose-binding) lectin family protein	1.6715	0
6120	CATMA1A70060	AT1G80840	WRKY40; transcription factor	1.99925	0
6289	CATMA2A00260	AT2G01180	ATPAP1 (PHOSPHATIDIC ACID PHOSPHATASE 1); phosphatidate phosphatase_ phosphatidic acid phosphatase family protein / PAP2 family protein	1.28638	1.16384e-08
6389	CATMA2A01270	AT2G02220	ATP binding / protein kinase/ protein serine/threonine kinase/ protein-tyrosine kinase_ leucine-rich repeat transmembrane protein kinase, putative	1.04849	9.38138e-05
6722	CATMA2A05730	AT2G06960	oxidoreductase, acting on paired donors, with incorporation or reduction of molecular oxygen, 2-oxoglutarate as one donor, and incorporation of one atom each of oxygen into both donors_ oxidoreductase, 2OG-Fe(II) oxygenase family protein	1.3408	1.16384e-09
7049	CATMA2A12410	AT2G13790	ATSERK4; protein binding / protein kinase/ transmembrane receptor protein serine/threonine kinase_ leucine-rich repeat family protein / protein kinase family protein	1.43715	1.73708e-11
7050	CATMA2A12420	AT2G13800	ATSERK5; ATP binding / protein kinase/ transmembrane receptor protein serine/threonine kinase_ leucine-rich repeat family protein / protein kinase family protein	1.34409	1.0075e-09
7353	CATMA2A16420	AT2G17740	unknown protein_ DC1 domain-containing protein	1.80637	0
7442	CATMA2A17330	AT2G18680	unknown protein	1.59842	0
7491	CATMA2A17800	AT2G19190	kinase_ light-responsive receptor protein kinase / senescence-responsive receptor-like serine/threonine kinase, putative (SIRK)	1.21624	1.98148e-07
7816	CATMA2A21020	AT2G22500	binding / transporter_ mitochondrial substrate carrier family protein	1.78859	0
7992	CATMA2A22930	AT2G24600	protein binding_ ankyrin repeat family protein	2.11341	0
8098	CATMA2A24120	AT2G25735	unknown protein	1.29431	8.36692e-09
8175	CATMA2A24880	AT2G26560	nutrient reservoir_ patatin, putative	1.59348	0
8331	CATMA2A26640	AT2G28250	kinase	0.94376	0.00282435
8467	CATMA2A28220	AT2G29870	water channel_ major intrinsic family protein / MIP family protein	1.17628	9.30471e-07
8468	CATMA2A28230	AT2G29870	water channel_ major intrinsic family protein / MIP family protein	3.06319	0
8524	CATMA2A28746	AT2G30490	ATC4H (CINNAMATE-4-HYDROXYLASE)_ trans-cinnamate 4-monooxygenase / cinnamic acid 4-hydroxylase (C4H) (CA4H) / cytochrome P450 73 (CYP73) (CYP73A5)	1.23792	8.38661e-08
8570	CATMA2A29180	AT2G31020	oxysterol binding_ oxysterol-binding family protein	0.863878	0.0302162
8659	CATMA2A30140	AT2G31880	ATP binding / kinase/ protein serine/threonine kinase unknown protein	1.20556	3.01012e-07
8904	CATMA2A32540	AT2G34390	unknown protein_ major intrinsic family protein / MIP family protein	2.07112	0
9057	CATMA2A34120	AT2G35930	ubiquitin-protein ligase_ U-box domain-containing protein	2.30864	0
9081	CATMA2A34420	AT2G36220	unknown protein	1.23125	1.09424e-07
9130	CATMA2A34910	AT2G36690	oxidoreductase, acting on paired donors, with incorporation or reduction of molecular oxygen, 2-oxoglutarate as one donor, and incorporation of one atom each of oxygen into both donors_ oxidoreductase, 2OG-Fe(II) oxygenase family protein	1.56641	0
9203	CATMA2A35700	AT2G37430	nucleic acid binding / transcription factor/ zinc ion binding_ zinc finger (C2H2 type) family protein (ZAT11)	1.96364	0
9233	CATMA2A35995	AT2G37710	kinase_ lectin protein kinase, putative	1.38552	1.62127e-10
9257	CATMA2A36240	AT2G37940	unknown protein	1.51825	0
9308	CATMA2A36760	AT2G38470	WRKY33; transcription factor unknown protein	1.72897	0
9345	CATMA2A37130	AT2G38870	serine-type endopeptidase inhibitor	2.09828	0
9374	CATMA2A37430	AT2G39200	MLO12; calmodulin binding_ seven transmembrane MLO family protein / MLO-like protein 12 (MLO12)	2.62369	0
9408	CATMA2A37800	AT2G39530	unknown protein_ integral membrane protein, putative	0.862924	0.0310468
9455	CATMA2A38220	AT2G40000	unknown protein	0.984279	0.000787513
9826	CATMA2A42040	AT2G43620	chitin binding / chitinase	2.36791	0
9896	CATMA2A42780	AT2G44370	unknown protein_ DC1 domain-containing protein	3.01712	0
9897	CATMA2A42790	AT2G44380	unknown protein_ DC1 domain-containing protein	1.36085	4.86382e-10
9908	CATMA2A42930	AT2G44490	hydrolase, hydrolyzing O-glycosyl compounds_ glycosyl hydrolase family 1 protein	1.55531	0
9981	CATMA2A43610	AT2G45220	enzyme inhibitor/ pectinesterase	1.01255	0.000313554
10520	CATMA2B34910	AT2G36690	oxidoreductase, acting on paired donors, with incorporation or reduction of molecular oxygen, 2-oxoglutarate as one donor, and incorporation of one atom each of oxygen into both donors_ oxidoreductase, 2OG-Fe(II) oxygenase family protein	1.29813	7.12781e-09
10524	CATMA2B35995	AT2G37710	kinase_ lectin protein kinase, putative	1.07843	3.33048e-05
10765	CATMA3A01510	AT3G02550	unknown protein_ LOB domain protein 41 / lateral organ boundaries domain protein 41 (LBD41)	1.67675	0
11147	CATMA3A05540	AT3G06435	unknown protein	0.9742	0.00108711
11210	CATMA3A06230	AT3G07040	RPM1 (RESISTANCE TO P. SYRINGAE PV MACULICOLA 1)_ disease resistance protein RPM1 (CC-NBS-LRR class), putative	0.861183	0.0326201
11248	CATMA3A06620	AT3G07390	AIR12; extracellular matrix structural constituent_ auxin-responsive protein / auxin-induced protein (AIR12)	1.65781	0
11415	CATMA3A08380	AT3G09520	protein binding_ exocyst subunit EXO70 family protein	1.52561	0
11490	CATMA3A09290	AT3G10300	calcium ion binding	1.61972	0
11645	CATMA3A10755	AT3G11820	SYP121; t-SNARE_ syntaxin 121 (SYP121) / syntaxin-related protein (SYR1)	1.22664	1.31404e-07
11875	CATMA3A13170	AT3G13950	unknown protein	1.39373	1.15805e-10
12036	CATMA3A14930	AT3G15520	peptidyl-prolyl cis-trans isomerase	2.16318	0
12097	CATMA3A15560	AT3G16150	asparaginase_ L-asparaginase, putative / L-asparagine amidohydrolase, putative	1.41682	4.05318e-11
12368	CATMA3A18460	AT3G18830	ATPLT5; D-ribose transporter/ D-xylose transporter/ carbohydrate transporter/ galactose transporter/ glucose transporter/ glycerol transporter/ hydrogen:sugar symporter/ mannitol transporter/ monosaccharide transporter/ myo-inositol transporter/ sugar porter_ mannitol transporter, putative	1.3311	1.76024e-09
12601	CATMA3A20920	AT3G21080	unknown protein_ ABC transporter-related	1.09446	1.89165e-05
12659	CATMA3A21500	AT3G21630	kinase	1.1704	1.16301e-06
12691	CATMA3A21990	AT3G22060	unknown protein_ receptor protein kinase-related	1.63139	0
12808	CATMA3A23245	AT3G23250	DNA binding_ myb family transcription factor (MYB15)	3.38962	0
13148	CATMA3A27030	AT3G27220	unknown protein_ kelch repeat-containing protein	1.12803	5.6368e-06
13825	CATMA3A39300	AT3G46280	unknown protein_ protein kinase-related	1.22711	1.28955e-07
13912	CATMA3A40380	AT3G47380	enzyme inhibitor/ pectinesterase/ pectinesterase inhibitor_ invertase/pectin methylesterase inhibitor family protein	1.17901	8.38273e-07
14033	CATMA3A41620	AT3G48650	unknown protein_ pseudogene, At14a-related protein	1.44839	1.15805e-11
14115	CATMA3A42560	AT3G49530	ANAC062; transcription factor_ no apical meristem (NAM) family protein	0.928993	0.0044423
14251	CATMA3A43970	AT3G50960	electron transporter	1.07279	4.05714e-05
14338	CATMA3A44825	AT3G51920	CAM9 (CALMODULIN 9); calcium ion binding_ calmodulin-9 (CAM9)	1.28767	1.10304e-08
14393	CATMA3A45360	AT3G52450	ubiquitin-protein ligase_ U-box domain-containing protein	1.73684	0
14735	CATMA3A48950	AT3G55980	transcription factor_ zinc finger (CCCH-type) family protein	2.01151	0
14887	CATMA3A50545	AT3G57550	AGK2_ guanylate kinase 2 (GK-2)	1.08444	2.69697e-05
15026	CATMA3A52130	AT3G59080	DNA binding / pepsin A_ aspartyl protease family protein	1.29743	7.34205e-09
15081	CATMA3A52725	AT3G59700	ATHLECRK (ARABIDOPSIS THALIANA LECTIN-RECEPTOR KINASE); kinase_ lectin protein kinase, putative	1.11222	1.00101e-05
15467	CATMA3B26340	AT3G26500	protein binding_ leucine-rich repeat family protein	1.02795	0.000187896
15654	CATMA4A01430	AT4G01250	WRKY22; transcription factor	2.00745	0
15757	CATMA4A02630	AT4G02330	pectinesterase	0.987471	0.0007106
16383	CATMA4A12000	AT4G11890	ATP binding / kinase/ protein kinase/ protein serine/threonine kinase/ protein-tyrosine kinase	1.20023	3.70374e-07
16598	CATMA4A14700	AT4G14365	protein binding / ubiquitin-protein ligase/ zinc ion binding_ zinc finger (C3HC4-type RING finger) family protein / ankyrin repeat family protein	2.05279	0
16599	CATMA4A14710	AT4G14365	protein binding / ubiquitin-protein ligase/ zinc ion binding_ zinc finger (C3HC4-type RING finger) family protein / ankyrin repeat family protein	1.30687	4.93909e-09
17186	CATMA4A21250	AT4G20000	unknown protein_ VQ motif-containing protein	2.10961	0
17242	CATMA4A22370	AT4G20860	electron carrier/ oxidoreductase_ FAD-binding domain-containing protein	1.25653	3.96227e-08
17392	CATMA4A24190	AT4G22470	lipid binding_ protease inhibitor/seed storage/lipid transfer protein (LTP) family protein	1.25548	4.13424e-08
17459	CATMA4A24945	AT4G23190	CRK11 (CYSTEINE-RICH RLK11); kinase_ protein kinase family protein	0.960345	0.00168475
17513	CATMA4A25620	AT4G23800	transcription factor WRKY53; transcription factor	1.4791	0
17514	CATMA4A25630	AT4G23800	transcription factor WRKY53; transcription factor	0.973201	0.00112224
17542	CATMA4A25830	AT4G24110	unknown protein	1.35534	6.19558e-10
17644	CATMA4A26800	AT4G25110	caspase_ latex-abundant family protein (AMC2) / caspase family protein	1.18978	5.54753e-07
17754	CATMA4A27720	AT4G26200	ACS7; 1-aminocyclopropane-1-carboxylate synthase_ 1-aminocyclopropane-1-carboxylate synthase, putative / ACC synthase, putative	1.64642	0
17840	CATMA4A28710	AT4G27110	unknown protein_ phytochelatin synthetase-related	0.902827	0.00974936
18362	CATMA4A34220	AT4G32480	unknown protein	1.25077	5.00336e-08
18403	CATMA4A34610	AT4G32870	unknown protein	1.37948	2.1424e-10
18422	CATMA4A34790	AT4G33050	calmodulin binding	1.88748	0
18424	CATMA4A34810	AT4G33070	pyruvate decarboxylase	3.05314	0
18621	CATMA4A36830	AT4G35110	unknown protein	1.46548	5.79026e-12
18627	CATMA4A36910	AT4G35180	amino acid permease	1.48758	0
18938	CATMA4A40040	AT4G38550	unknown protein	1.76788	0
19046	CATMA4A41005	AT4G39640	gamma-glutamyltransferase_ gamma-glutamyltranspeptidase family protein	1.30883	4.54535e-09
19049	CATMA4A41020	AT4G39670	unknown protein	1.56338	0
19050	CATMA4A41030	AT4G39675	unknown protein	0.850693	0.0438505
19199	CATMA5A00600	AT5G01540	kinase_ lectin protein kinase, putative	1.35649	5.84816e-10
19289	CATMA5A01570	AT5G02490	ATP binding_ heat shock cognate 70 kDa protein 2 (HSC70-2) (HSP70-2)	1.42969	2.3161e-11
19654	CATMA5A05530	AT5G06310	unknown protein NHL3	1.5019	0
19968	CATMA5A08790	AT5G10040	unknown protein	2.53677	0
20189	CATMA5A11160	AT5G12930	unknown protein	1.49401	0
20242	CATMA5A11720	AT5G13490	AAC2; ATP:ADP antiporter/ binding_ ADP, ATP carrier protein 2, mitochondrial / ADP/ATP translocase 2 / adenine nucleotide translocator 2 (ANT2)	1.00176	0.00044681
20401	CATMA5A13400	AT5G15120	unknown protein	1.13348	4.61427e-06
20767	CATMA5A17520	AT5G19110	ATP binding_ extracellular dermal glycoprotein-related / EDGP-related	0.873449	0.0229821
20875	CATMA5A18670	AT5G20230	ATBCB (ARABIDOPSIS BLUE-COPPER-BINDING PROTEIN); copper ion binding / electron transporter_ plastocyanin-like domain-containing protein	1.59094	0
21254	CATMA5A22960	AT5G25250	unknown protein	1.43423	1.73708e-11
21274	CATMA5A23200	AT5G25450	ubiquinol-cytochrome-c reductase_ ubiquinol-cytochrome C reductase complex 14 kDa protein, putative	1.42053	3.47415e-11
21340	CATMA5A24040	AT5G26340	MSS1; carbohydrate transporter/ sugar porter_ hexose transporter, putative	1.4009	8.10636e-11
21762	CATMA5A32930	AT5G37600	ATGSR1; glutamate-ammonia ligase_ glutamine synthetase, putative	1.08577	2.57334e-05
21776	CATMA5A33100	AT5G37770	TCH2 (TOUCH 2); calcium ion binding_ touch-responsive protein / calmodulin-related protein 2, touch-induced (TCH2)	1.03623	0.000142239
21905	CATMA5A35160	AT5G39580	peroxidase	1.59141	0
22199	CATMA5A38640	AT5G42830	transferase_ transferase family protein	1.03405	0.000153089
22306	CATMA5A39835	AT5G44070	CAD1 (CADMIUM SENSITIVE 1)_ phytochelatin synthase 1 (PCS1)	1.54688	0
22467	CATMA5A41740	AT5G45750	GTP binding_ Ras-related GTP-binding protein, putative	1.20169	3.49911e-07
22647	CATMA5A43710	AT5G47720	acetyl-CoA C-acetyltransferase binding / transporter	1.40149	8.10636e-11
22716	CATMA5A44410	AT5G48430	unknown protein	1.688	0
22728	CATMA5A44520	AT5G48540	unknown protein_ 33 kDa secretory protein-related	2.6572	0
22743	CATMA5A44660	AT5G48657	unknown protein_ defense protein-related	1.19383	4.74483e-07
22821	CATMA5A45500	AT5G49520	WRKY48; transcription factor	0.978949	0.000934259
22893	CATMA5A46160	AT5G50200	WR3	0.923177	0.00529991
23530	CATMA5A52970	AT5G57220	CYP81F2; heme binding / iron ion binding / monooxygenase/ oxygen binding	1.58249	0
23906	CATMA5A56865	AT5G61210	SNAP33; t-SNARE_ SNAP25 homologous protein SNAP33 (SNAP33) (SNAP33B) / synaptosomal-associated protein SNAP25-like 1 / snap25a	1.00888	0.00035381
24035	CATMA5A58140	AT5G62570	calmodulin binding	0.857741	0.0359586
24526	CATMA5A62900	AT5G67450	AZF1 (ARABIDOPSIS ZINC-FINGER PROTEIN 1); nucleic acid binding / transcription factor/ zinc ion binding_ zinc finger (C2H2 type) protein 1 (AZF1)	1.35549	6.13767e-10
12535	CATMA3A20080	AT3E21190	EUGENE prediction	0.881481	0.0182269
17462	CATMA4A24970	AT4E25020	EUGENE prediction	2.12507	0
22353	CATMA5A40400	AT5E39460	EUGENE prediction	1.15452	2.11512e-06
4155	CATMA1A48493	AT1G58340	ZF14; antiporter/ drug transporter/ transporter_ MATE efflux protein-related	0.890281	0.0141069
4745	CATMA1A55740	AT1G66460	ATP binding / kinase/ protein kinase/ protein serine/threonine kinase/ protein-tyrosine kinase	0.896819	0.0116432
8914	CATMA2A32640	AT2G34500	CYP710A1; heme binding / iron ion binding / monooxygenase/ oxygen binding	0.917117	0.00636322
9242	CATMA2A36090	AT2G37800	protein binding / zinc ion binding_ DC1 domain-containing protein	1.08163	2.97683e-05
9347	CATMA2A37140	AT2G38900	serine-type endopeptidase inhibitor	1.17388	1.01944e-06
12530	CATMA3A20020	AT3G20340	unknown protein	1.13514	4.34166e-06
14626	CATMA3A47730	AT3G54810	transcription factor_ zinc finger (GATA type) family protein	0.865642	0.0287358
16729	CATMA4A16260	AT4G15530	ATP binding / kinase/ transferase, transferring phosphorus-containing groups_ pyruvate phosphate dikinase family protein	0.887098	0.0154809
232	CATMA1A02260	AT1G03370	unknown protein_ C2 domain-containing protein / GRAM domain-containing protein	1.00484	0.000403957
472	CATMA1A04670	AT1G05670	transferase, transferring glycosyl groups_ UDP-glucoronosyl/UDP-glucosyl transferase family protein	1.26066	3.34908e-08
637	CATMA1A06470	AT1G07400	unknown protein_ 17.8 kDa class I heat shock protein (HSP17.8-CI)	1.22787	1.25162e-07
787	CATMA1A07800	AT1G08940	catalytic_ phosphoglycerate/bisphosphoglycerate mutase family protein	0.985091	0.000767226
797	CATMA1A07895	AT1G09070	rhodopsin-like receptor_ C2 domain-containing protein / src2-like protein, putative	0.866522	0.0280237
888	CATMA1A08820	AT1G09940	HEMA2; glutamyl-tRNA reductase_ glutamyl-tRNA reductase 2 / GluTR (HEMA2)	0.861212	0.0325936
908	CATMA1A09000	AT1G10140	unknown protein	0.946958	0.00255824
1216	CATMA1A12220	AT1G13210	ATPase, coupled to transmembrane movement of ions, phosphorylative mechanism / calmodulin binding_ haloacid dehalogenase-like hydrolase family protein	1.00847	0.000358635
1229	CATMA1A12340	AT1G13330	unknown protein unknown protein	0.968518	0.00130201
1603	CATMA1A16465	AT1G17420	LOX3; iron ion binding / lipoxygenase_ lipoxygenase, putative	1.20844	2.68957e-07
2059	CATMA1A21420	AT1G22280	catalytic/ protein phosphatase type 2C	1.06905	4.62057e-05
2507	CATMA1A26550	AT1G28370	ATERF11/ERF11; DNA binding / transcription factor/ transcriptional repressor_ ERF domain protein 11 (ERF11)	1.19105	5.28291e-07
2510	CATMA1A26580	AT1G28390	ATP binding / kinase/ protein kinase/ protein serine/threonine kinase/ protein-tyrosine kinase	0.978383	0.000951338
2647	CATMA1A28380	AT1G30370	triacylglycerol lipase_ lipase class 3 family protein	0.944818	0.00273341
2672	CATMA1A28670	AT1G30620	MUR4 (MURUS 4); catalytic_ UDP-D-xylose 4-epimerase, putative (MUR4)	1.08315	2.82188e-05
2685	CATMA1A28820	AT1G30755	unknown protein	1.05722	6.95607e-05
2879	CATMA1A31210	AT1G32920	unknown protein	1.05514	7.47292e-05
3011	CATMA1A33050	AT1G34750	catalytic/ protein phosphatase type 2C	0.965563	0.00142949
3573	CATMA1A41790	AT1G50740	unknown protein	1.02983	0.000176377
4036	CATMA1A47230	AT1G56140	ATP binding / protein binding / protein kinase/ protein serine/threonine kinase/ protein-tyrosine kinase_ leucine-rich repeat family protein / protein kinase family protein	1.00278	0.000432176
4211	CATMA1A48930	AT1G59870	ATPase, coupled to transmembrane movement of substances_ ABC transporter family protein	1.3832	1.79498e-10
4410	CATMA1A51570	AT1G62420	unknown protein	1.30626	5.06648e-09
4684	CATMA1A54970	AT1G65690	unknown protein_ harpin-induced protein-related / HIN1-related / harpin-responsive protein-related	0.924384	0.00510973
4748	CATMA1A55770	AT1G66480	unknown protein	0.857926	0.0357712
4829	CATMA1A56810	AT1G67470	ATP binding / kinase/ protein kinase/ protein serine/threonine kinase	0.994579	0.000564629
5072	CATMA1A59200	AT1G69890	unknown protein	0.890384	0.0140644
5076	CATMA1A59240	AT1G69930	ATGSTU11; glutathione transferase	1.109	1.12446e-05
5135	CATMA1A59790	AT1G70530	kinase	1.05765	6.85444e-05
5318	CATMA1A61750	AT1G72520	iron ion binding / lipoxygenase_ lipoxygenase, putative	1.87655	0
5504	CATMA1A63750	AT1G74360	ATP binding / protein kinase/ protein serine/threonine kinase/ protein-tyrosine kinase_ leucine-rich repeat transmembrane protein kinase, putative	0.90899	0.00811709
5652	CATMA1A65300	AT1G76070	unknown protein	0.959578	0.00172584
5906	CATMA1A67930	AT1G78830	sugar binding_ curculin-like (mannose-binding) lectin family protein	1.09264	2.01751e-05
5953	CATMA1A68360	AT1G79245	unknown protein	0.937928	0.00338018
6370	CATMA2A01060	AT2G02000	calmodulin binding_ glutamate decarboxylase, putative	1.15525	2.05821e-06
8135	CATMA2A24530	AT2G26150	ATHSFA2; DNA binding / transcription factor_ heat shock transcription factor family protein	0.8744	0.0223625
8172	CATMA2A24855	AT2G26530	AR781	1.25501	4.21357e-08
8460	CATMA2A28085	AT2G29720	monooxygenase/ oxidoreductase_ monooxygenase family protein	1.32778	2.03238e-09
8691	CATMA2A30530	AT2G32235	unknown protein unknown protein	1.23001	1.14971e-07
9061	CATMA2A34180	AT2G35980	YLS9 (YELLOW-LEAF-SPECIFIC GENE 9)_ harpin-induced family protein (YLS9) / HIN1 family protein / harpin-responsive family protein	1.05105	8.59512e-05
9166	CATMA2A35330	AT2G37040	PAL1; phenylalanine ammonia-lyase_ phenylalanine ammonia-lyase 1 (PAL1)	1.12209	7.0004e-06
9260	CATMA2A36270	AT2G37970	binding_ SOUL heme-binding family protein	0.854611	0.0392779
9472	CATMA2A38380	AT2G40140	transcription factor_ zinc finger (CCCH-type) family protein	1.2033	3.28667e-07
9570	CATMA2A39435	AT2G41090	calcium ion binding_ calmodulin-like calcium-binding protein, 22 kDa (CaBP-22)	0.882224	0.0178386
9571	CATMA2A39450	AT2G41110	ATCAL4; calcium ion binding unknown protein	1.012	0.000319266
9602	CATMA2A39750	AT2G41380	unknown protein_ embryo-abundant protein-related	1.37751	2.3161e-10
9606	CATMA2A39795	AT2G41430	ERD15 (EARLY RESPONSIVE TO DEHYDRATION 15)_ dehydration-induced protein (ERD15)	1.04904	9.20653e-05
10173	CATMA2A45590	AT2G47140	oxidoreductase_ short-chain dehydrogenase/reductase (SDR) family protein	0.954614	0.00201597
10216	CATMA2A46010	AT2G47550	pectinesterase	1.16966	1.19649e-06
11215	CATMA3A06280	AT3G07090	unknown protein	0.897561	0.0113913
11469	CATMA3A08930	AT3G10040	transcription factor	1.10297	1.39602e-05
11557	CATMA3A09980	AT3G10930	unknown protein	1.1201	7.5268e-06
12015	CATMA3A14725	AT3G15356	carbohydrate binding_ legume lectin family protein	1.26592	2.70347e-08
12307	CATMA3A17790	AT3G18250	unknown protein	0.995478	0.00054839
12384	CATMA3A18660	AT3G19010	flavonol synthase/ iron ion binding / isopenicillin-N synthase_ oxidoreductase, 2OG-Fe(II) oxygenase family protein	1.13535	4.3077e-06
12410	CATMA3A18900	AT3G19260	LAG1 HOMOLOG 2 (LONGEVITY ASSURANCE GENE1 HOMOLOG 2)_ longevity-assurance (LAG1) family protein	0.913623	0.00706692
12600	CATMA3A20900	AT3G21060	nucleotide binding NADK1; NAD+ kinase	0.9896	0.000663426
13239	CATMA3A28035	AT3G28210	PMZ_ zinc finger (AN1-like) family protein	1.28412	1.27791e-08
13313	CATMA3A28945	AT3G28930	AIG2 (AVRRPT2-INDUCED GENE 2)_ avrRpt2-induced AIG2 protein (AIG2)	1.27676	1.73244e-08
14250	CATMA3A43960	AT3G50950	ATP binding electron transporter	0.908157	0.00832104
14556	CATMA3A47110	AT3G54150	S-adenosylmethionine-dependent methyltransferase_ embryo-abundant protein-related	1.04205	0.000116781
14687	CATMA3A48410	AT3G55450	ATP binding / kinase/ protein kinase/ protein serine/threonine kinase/ protein-tyrosine kinase	0.886771	0.0156292
14819	CATMA3A49870	AT3G56880	unknown protein_ VQ motif-containing protein	0.993456	0.000585578
14877	CATMA3A50440	AT3G57450	unknown protein	1.46934	5.79026e-12
15956	CATMA4A05260	AT4G04700	CPK27; ATP binding / calcium ion binding / kinase/ protein kinase/ protein serine/threonine kinase/ protein-tyrosine kinase_calcium-dependent protein kinase, putative / CDPK, putative	0.859329	0.0343796
16095	CATMA4A08100	AT4G08350	structural constituent of ribosome / transcription factor/ transcriptional elongation regulator_ KOW domain-containing transcription factor family protein	1.3223	2.57087e-09
16405	CATMA4A12240	AT4G12120	SEC1B; protein transporter_ cytokinesis-related Sec1 protein, putative	0.910761	0.00769905
16513	CATMA4A13695	AT4G13510	AMT1 (AMMONIUM TRANSPORT 1); ammonium transporter_ ammonium transporter 1, member 1 (AMT1.1)	1.12141	7.1751e-06
17236	CATMA4A22270	AT4G20780	calcium ion binding	0.934908	0.00370823
17239	CATMA4A22340	AT4G20830	electron carrier_ FAD-binding domain-containing protein	1.30264	5.90027e-09
17343	CATMA4A23630	AT4G21920	unknown protein	0.984027	0.000793916
17397	CATMA4A24260	AT4G22530	S-adenosylmethionine-dependent methyltransferase_ embryo-abundant protein-related	1.13851	3.8342e-06
17443	CATMA4A24750	AT4G23010	unknown protein_ UDP-galactose transporter-related	1.1551	2.07012e-06
17458	CATMA4A24940	AT4G23180	CRK10 (CYSTEINE-RICH RLK10); ATP binding / kinase/ protein kinase/ protein serine/threonine kinase/ protein-tyrosine kinase_ receptor-like protein kinase 4, putative (RLK4)	0.890229	0.0141283
17725	CATMA4A27600	AT4G25900	aldose 1-epimerase	1.13833	3.86042e-06
17823	CATMA4A28510	AT4G26930	MYB97; DNA binding / transcription factor	0.968158	0.00131692
17900	CATMA4A29350	AT4G27710	CYP709B3; heme binding / iron ion binding / monooxygenase/ oxygen binding	1.03571	0.000144749
17960	CATMA4A29990	AT4G28350	ATP binding / carbohydrate binding / kinase/ protein kinase/ protein serine/threonine kinase/ protein-tyrosine kinase_ lectin protein kinase family protein	0.946939	0.00255971
18142	CATMA4A31835	AT4G30210	ATR2_ NADPH-cytochrome p450 reductase, putative / NADPH-ferrihemoprotein reductase, putative	1.31312	3.79262e-09
18171	CATMA4A32140	AT4G30530	catalytic_ defense-related protein, putative	0.99208	0.00061228
18747	CATMA4A38060	AT4G36500	unknown protein	1.11963	7.65583e-06
19080	CATMA4A41335	AT4G39940	AKN2; ATP binding / kinase/ transferase, transferring phosphorus-containing groups_ adenylylsulfate kinase 2 (AKN2)	1.86058	0
19315	CATMA5A01860	AT5G02780	unknown protein_ In2-1 protein, putative	0.851983	0.0422917
20120	CATMA5A10440	AT5G11670	malic enzyme/ oxidoreductase, acting on NADH or NADPH, NAD or NADP as acceptor_ malate oxidoreductase, putative	1.12536	6.21421e-06
20151	CATMA5A10760	AT5G11970	unknown protein	1.00082	0.000460783
20200	CATMA5A11290	AT5G13080	WRKY75; transcription factor	1.01571	0.000282367
20692	CATMA5A16670	AT5G18400	unknown protein	0.917379	0.00631333
20996	CATMA5A19980	AT5G22520	unknown protein	1.1313	5.00051e-06
21014	CATMA5A20160	AT5G22690	ATP binding / transmembrane receptor_ disease resistance protein (TIR-NBS-LRR class), putative	1.02183	0.000230491
21144	CATMA5A21650	AT5G24110	WRKY30; transcription factor	0.881371	0.0182854
21376	CATMA5A24340	AT5G26920	calmodulin binding	0.980095	0.000900632
21435	CATMA5A25170	AT5G27760	unknown protein_ hypoxia-responsive family protein	0.974703	0.00106986
22388	CATMA5A40840	AT5G45000	transmembrane receptor_ Toll-Interleukin-Resistance (TIR) domain-containing protein	0.936504	0.00353123
22710	CATMA5A44340	AT5G48380	ATP binding / protein binding / protein kinase/ protein serine/threonine kinase/ protein-tyrosine kinase_ leucine-rich repeat family protein / protein kinase family protein	0.97539	0.0010467
23108	CATMA5A48515	AT5G52640	HSP81-1 (HEAT SHOCK PROTEIN 81-1); ATP binding / unfolded protein binding_ heat shock protein 81-1 (HSP81-1) / heat shock protein 83 (HSP83)	1.14279	3.27312e-06
23279	CATMA5A50340	AT5G54490	PBP1 (PINOID-BINDING PROTEIN 1); calcium ion binding_ calcium-binding EF-hand protein, putative	1.15035	2.47141e-06
23306	CATMA5A50620	AT5G54810	TSB1 (TRYPTOPHAN SYNTHASE BETA-SUBUNIT)_ tryptophan synthase, beta subunit 1 (TSB1)	1.0152	0.000287257
Salmonella typhimurium down
9282	CATMA2A36470	AT2G38170	CAX1; calcium:hydrogen antiporter_ calcium exchanger (CAX1)	-1.10737	0
10564	CATMA2B42220	AT2G43820	UDP-glycosyltransferase/ transferase, transferring glycosyl groups / transferase, transferring hexosyl groups	-0.663042	0.0121477
18603	CATMA4A36740	AT4G34950	unknown protein_ nodulin family protein	-0.799879	3.13082e-05
24274	CATMA5A60423	AT5G65010	ASN2 (ASPARAGINE SYNTHETASE 2); asparagine synthase (glutamine-hydrolyzing)_ asparagine synthetase 2 (ASN2)	-0.730264	0.000741017
2368	CATMA1A24995	AT1G26770	ATEXPA10 (ARABIDOPSIS THALIANA EXPANSIN A10)	-0.942232	2.06797e-08
8085	CATMA2A23980	AT2G25625	unknown protein	-0.710783	0.00171067
13290	CATMA3A28630	AT3G28730	ATHMG (HIGH MOBILITY GROUP); transcription factor heme binding / iron ion binding / monooxygenase/ oxygen binding	-1.59452	0
24529	CATMA5A62930	AT5G67480	protein binding_ TAZ zinc finger family protein / BTB/POZ domain-containing protein	-0.865166	1.25609e-06
10119	CATMA2A45030	AT2G46600	calcium ion binding	-0.769484	0.000128893
8913	CATMA2A32630	AT2G34490	CYP710A2; heme binding / iron ion binding / monooxygenase/ oxygen binding	-0.645684	0.0240045
16925	CATMA4A18370	AT4G17340	DELTA-TIP2/TIP2;2; water channel_ major intrinsic family protein / MIP family protein	-0.642967	0.0266639
18826	CATMA4A38880	AT4G37300	unknown protein	-0.689519	0.00416096
2198	CATMA1A22870	AT1G24020	unknown protein_ Bet v I allergen family protein	-0.644939	0.0247064
6440	CATMA2A01885	AT2G02990	RNS1 (RIBONUCLEASE 1); endoribonuclease_ ribonuclease 1 (RNS1)	-1.03164	1.1608e-10
8035	CATMA2A23405	AT2G25080	ATGPX1 (GLUTATHIONE PEROXIDASE 1); glutathione peroxidase_ phospholipid hydroperoxide glutathione peroxidase, chloroplast / PHGPx (GPX1)	-0.630804	0.0424659
9401	CATMA2A37735	AT2G39460	ATRPL23A (RIBOSOMAL PROTEIN L23A); RNA binding / structural constituent of ribosome_ 60S ribosomal protein L23A (RPL23aA)	-0.685962	0.00481612
9978	CATMA2A43580	AT2G45180	lipid binding_ protease inhibitor/seed storage/lipid transfer protein (LTP) family protein	-0.838498	4.81023e-06
17852	CATMA4A28870	AT4G27290	ATP binding / protein kinase/ protein serine/threonine kinase/ protein-tyrosine kinase/ sugar binding_ S-locus protein kinase, putative	-0.717602	0.00127945
20383	CATMA5A13190	AT5G14920	unknown protein_ gibberellin-regulated family protein	-1.01585	2.96005e-10
23393	CATMA5A51450	AT5G55700	beta-amylase unknown protein	-0.634151	0.0373925
23964	CATMA5A57420	AT5G61820	unknown protein	-0.638867	0.0312222
8435	CATMA2A27810	AT2G29420	ATGSTU7 (GLUTATHIONE S-TRANSFERASE 25); glutathione transferase	-0.725245	0.000921134
23256	CATMA5A50126	AT5G54206	unknown protein_ 12-oxophytodienoate reductase-related	-0.645525	0.0241529
Salmonella typhimurium up
13444	CATMA3A31275	AT3G30775	ERD5 (PROLINE OXIDASE); proline dehydrogenase_ proline oxidase, mitochondrial / osmotic stress-responsive proline dehydrogenase (POX) (PRO1) (ERD5)	0.760505	0.000193842
207	CATMA1A01970	AT1G03090	MCCA unknown protein	0.686681	0.00467607
899	CATMA1A08916	AT1G10070	branched-chain-amino-acid transaminase/ catalytic unknown protein	0.699428	0.00275847
7636	CATMA2A19210	AT2G20670	unknown protein	0.675099	0.00749418
10402	CATMA2B19210	AT2G20670	unknown protein	0.756479	0.000232421
15117	CATMA3A53150	AT3G60140	DIN2 (DARK INDUCIBLE 2); hydrolase, hydrolyzing O-glycosyl compounds_ glycosyl hydrolase family 1 protein	0.852843	2.3477e-06
161	CATMA1A01610	AT1G02660	triacylglycerol lipase_ lipase class 3 family protein	0.71957	0.00117602
798	CATMA1A07900	AT1G09080	ATP binding_ luminal binding protein 3 (BiP-3) (BP3)	0.758123	0.000215836
1970	CATMA1A20470	AT1G21400	3-methyl-2-oxobutanoate dehydrogenase (2-methylpropanoyl-transferring)/ oxidoreductase, acting on the aldehyde or oxo group of donors, disulfide as acceptor_ 2-oxoisovalerate dehydrogenase, putative / 3-methyl-2-oxobutanoate dehydrogenase, putative / branched-chain alpha-keto acid dehydrogenase E1 alpha subunit, putative	0.747564	0.000346259
2156	CATMA1A22460	AT1G23390	unknown protein_ kelch repeat-containing F-box family protein	0.741836	0.000446291
2811	CATMA1A30510	AT1G32170	XTR4 (XYLOGLUCAN ENDOTRANSGLYCOSYLASE 4); hydrolase, acting on glycosyl bonds / hydrolase, hydrolyzing O-glycosyl compounds_ xyloglucan:xyloglucosyl transferase, putative / xyloglucan endotransglycosylase, putative / endo-xyloglucan transferase, putative (XTR4)	0.66708	0.0103427
3692	CATMA1A43300	AT1G52250	microtubule motor_ dynein light chain type 1 family protein	0.647177	0.0226531
4830	CATMA1A56820	AT1G67480	unknown protein_ kelch repeat-containing F-box family protein	0.73909	0.000503694
6080	CATMA1A69620	AT1G80440	unknown protein_ kelch repeat-containing F-box family protein	0.954904	1.01919e-08
7365	CATMA2A16550	AT2G17880	heat shock protein binding / unfolded protein binding	0.79423	4.08883e-05
11191	CATMA3A06053	AT3G06850	DIN3 (DARK INDUCIBLE 3); alpha-ketoacid dehydrogenase_ branched chain alpha-keto acid dehydrogenase E2 subunit (din3)	0.902017	1.83842e-07
11391	CATMA3A08090	AT3G09220	copper ion binding_ laccase family protein / diphenol oxidase family protein	0.717134	0.00130535
12426	CATMA3A19000	AT3G19390	cysteine-type endopeptidase/ cysteine-type peptidase	0.749657	0.000315446
14344	CATMA3A44880	AT3G51980	unknown protein	0.661747	0.0127883
15202	CATMA3A54230	AT3G61060	ATPP2-A13_ F-box family protein / lectin-related	0.642685	0.0269556
15880	CATMA4A03876	AT4G03510	RMA1; protein binding / ubiquitin-protein ligase/ zinc ion binding_ zinc finger (C3HC4-type RING finger) family protein (RMA1)	0.669873	0.00924846
19755	CATMA5A06560	AT5G07340	calcium ion binding_ calnexin, putative	0.807401	2.18819e-05
20078	CATMA5A10010	AT5G11250	ATP binding / transmembrane receptor_ disease resistance protein (TIR-NBS-LRR class), putative	0.631042	0.0420845
21035	CATMA5A20420	AT5G22920	ubiquitin-protein ligase/ zinc ion binding_ zinc finger (C3HC4-type RING finger) family protein	0.84287	3.87042e-06
21464	CATMA5A25590	AT5G28050	hydrolase/ zinc ion binding_ cytidine/deoxycytidylate deaminase family protein	0.690922	0.00392701
22121	CATMA5A37745	AT5G42020	BIP; ATP binding_ luminal binding protein 2 (BiP-2) (BP2)	0.648033	0.0219121
276	CATMA1A02710	AT1G03850	electron transporter/ thiol-disulfide exchange intermediate_ glutaredoxin family protein	0.629014	0.0454446
1487	CATMA1A15100	AT1G16110	WAKL6 (WALL ASSOCIATED KINASE-LIKE 6); kinase_ wall-associated kinase, putative	0.651595	0.0190715
1580	CATMA1A16200	AT1G17190	ATGSTU26; glutathione transferase	0.768294	0.000136091
1693	CATMA1A17410	AT1G18390	ATP binding / kinase/ protein kinase/ protein serine/threonine kinase/ protein-tyrosine kinase	0.628822	0.0457765
4720	CATMA1A55410	AT1G66160	ubiquitin-protein ligase_ U-box domain-containing protein	0.637876	0.0324314
5137	CATMA1A59810	AT1G70540	enzyme inhibitor/ pectinesterase/ pectinesterase inhibitor_ invertase/pectin methylesterase inhibitor family protein	0.704097	0.00226843
5303	CATMA1A61600	AT1G72360	DNA binding / transcription factor_ ethylene-responsive element-binding protein, putative	0.999731	7.77739e-10
5393	CATMA1A62540	AT1G73260	endopeptidase inhibitor_ trypsin and protease inhibitor family protein / Kunitz family protein	0.668201	0.00988933
9236	CATMA2A36030	AT2G37750	unknown protein	0.741807	0.000446844
9375	CATMA2A37440	AT2G39210	unknown protein_ nodulin family protein	0.634117	0.0374406
9407	CATMA2A37790	AT2G39520	unknown protein	0.702282	0.00244799
9694	CATMA2A40750	AT2G42360	protein binding / ubiquitin-protein ligase/ zinc ion binding_ zinc finger (C3HC4-type RING finger) family protein	0.804678	2.49206e-05
9825	CATMA2A42030	AT2G43610	chitin binding / chitinase_ glycoside hydrolase family 19 protein	0.632211	0.0402576
10107	CATMA2A44900	AT2G46500	inositol or phosphatidylinositol kinase/ phosphotransferase, alcohol group as acceptor_ phosphatidylinositol 3- and 4-kinase family protein / ubiquitin family protein	0.649143	0.0209858
10135	CATMA2A45200	AT2G46740	unknown protein_ FAD-binding domain-containing protein	0.749212	0.000321764
10166	CATMA2A45530	AT2G47060	ATP binding / kinase/ protein kinase/ protein serine/threonine kinase/ protein-tyrosine kinase	0.630678	0.0426687
10733	CATMA3A01215	AT3G02230	RGP1 (REVERSIBLY GLYCOSYLATED POLYPEPTIDE 1)_ reversibly glycosylated polypeptide-1 (RGP1)	0.712421	0.00159578
10734	CATMA3A01220	AT3G02240	unknown protein	0.781769	7.32075e-05
10882	CATMA3A02820	AT3G03855	unknown protein	0.744028	0.00040507
11363	CATMA3A07810	AT3G08970	heat shock protein binding / unfolded protein binding_ DNAJ heat shock N-terminal domain-containing protein	0.877169	6.77417e-07
13678	CATMA3A37212	AT3G44300	NIT2 (NITRILASE 2)_ nitrilase 2 (NIT2)	0.642199	0.0274659
14136	CATMA3A42820	AT3G49780	ATPSK3 (PHYTOSULFOKINE 3 PRECURSOR)	0.627396	0.0483097
15346	CATMA3A55770	AT3G62600	heat shock protein binding / unfolded protein binding_ DNAJ heat shock family protein	0.772311	0.000113247
16116	CATMA4A08370	AT4G08560	RNA binding_ pumilio/Puf RNA-binding domain-containing protein	0.768195	0.000136704
16250	CATMA4A10310	AT4G10265	unknown protein_ wound-responsive protein, putative	0.927168	4.73841e-08
18076	CATMA4A31130	AT4G29510	S-adenosylmethionine-dependent methyltransferase/ protein-arginine N-methyltransferase unknown protein	0.719218	0.00119391
18831	CATMA4A38960	AT4G37390	YDK1_ auxin-responsive GH3 family protein	1.69427	0
21930	CATMA5A35560	AT5G39890	unknown protein	0.70469	0.00221262
22013	CATMA5A36458	AT5G40780	LHT1_ lysine and histidine specific transporter, putative	0.668218	0.00988272
22259	CATMA5A39310	AT5G43450	unknown protein_ 2-oxoglutarate-dependent dioxygenase, putative	0.653351	0.0178044
22608	CATMA5A43320	AT5G47370	HAT2; transcription factor_ homeobox-leucine zipper protein 2 (HAT2) / HD-ZIP protein 2	0.738745	0.000511381
23312	CATMA5A50670	AT5G54860	transporter_ integral membrane transporter family protein	0.706163	0.00207959
23970	CATMA5A57480	AT5G61890	DNA binding / transcription factor_ AP2 domain-containing transcription factor family protein	0.966963	5.15397e-09
24413	CATMA5A61750	AT5G66420	unknown protein	0.694317	0.00341232
1791	CATMA1A18400	AT1G19380	unknown protein	0.953415	1.10799e-08
5272	CATMA1A61280	AT1G72060	serine-type endopeptidase inhibitor heat shock protein binding / unfolded protein binding	1.14349	0
758	CATMA1A07550	AT1G08630	aldehyde-lyase_ L-allo-threonine aldolase-related	0.697375	0.00300515
1382	CATMA1A14030	AT1G15030	unknown protein unknown protein	1.2377	0
4723	CATMA1A55440	AT1G66180	pepsin A_ aspartyl protease family protein	0.872194	8.75862e-07
6082	CATMA1A69640	AT1G80460	NHO1; carbohydrate kinase_ glycerol kinase, putative	0.754255	0.000256821
22040	CATMA5A36740	AT5G41080	glycerophosphodiester phosphodiesterase	1.29086	0
23416	CATMA5A51750	AT5G55970	protein binding / ubiquitin-protein ligase/ zinc ion binding_ zinc finger (C3HC4-type RING finger) family protein	0.773401	0.000107718
139	CATMA1A01350	AT1G02360	chitinase	1.10386	0
253	CATMA1A02500	AT1G03610	unknown protein	0.906277	1.46494e-07
429	CATMA1A04170	AT1G05300	ZIP5; cation transporter_ metal transporter, putative (ZIP5)	1.43228	0
594	CATMA1A06060	AT1G07000	protein binding_ exocyst subunit EXO70 family protein	0.748174	0.000336988
608	CATMA1A06190	AT1G07135	unknown protein_ glycine-rich protein	0.7188	0.00121551
700	CATMA1A07030	AT1G08050	protein binding / ubiquitin-protein ligase/ zinc ion binding_ zinc finger (C3HC4-type RING finger) family protein	0.734223	0.000623533
927	CATMA1A09190	AT1G10340	protein binding_ ankyrin repeat family protein	1.25894	0
1334	CATMA1A13550	AT1G14540	peroxidase_ anionic peroxidase, putative	1.02466	1.74121e-10
1687	CATMA1A17310	AT1G18300	hydrolase_ MutT/nudix family protein	0.903498	1.69901e-07
1692	CATMA1A17400	AT1G18380	unknown protein	0.793608	4.21029e-05
1757	CATMA1A18050	AT1G19020	unknown protein	0.823336	1.01368e-05
1804	CATMA1A18560	AT1G19530	unknown protein	1.09592	0
1941	CATMA1A20080	AT1G21010	unknown protein	0.813071	1.66682e-05
2287	CATMA1A24050	AT1G25390	kinase	0.68569	0.00487017
2288	CATMA1A24060	AT1G25400	unknown protein	0.808069	2.11933e-05
2509	CATMA1A26570	AT1G28380	unknown protein	0.750084	0.000309493
2584	CATMA1A27610	AT1G29690	CAD1	0.849149	2.82716e-06
2678	CATMA1A28750	AT1G30700	electron carrier_ FAD-binding domain-containing protein	1.4652	0
2680	CATMA1A28770	AT1G30720	electron carrier_ FAD-binding domain-containing protein	0.920106	6.95902e-08
2681	CATMA1A28780	AT1G30730	electron carrier_ FAD-binding domain-containing protein	1.4579	0
2684	CATMA1A28810	AT1G30755	unknown protein	1.32576	0
2880	CATMA1A31220	AT1G32928	unknown protein	0.675459	0.00738591
2891	CATMA1A31370	AT1G33055	unknown protein	2.02157	0
2930	CATMA1A31880	AT1G33610	protein binding_ leucine-rich repeat family protein	0.791922	4.55761e-05
3156	CATMA1A36330	AT1G42990	ATBZIP60; DNA binding / transcription factor_ bZIP transcription factor family protein	0.705297	0.00215684
3424	CATMA1A40130	AT1G49000	unknown protein	1.01246	3.65654e-10
3640	CATMA1A42750	AT1G51620	ATP binding / kinase/ protein kinase/ protein serine/threonine kinase/ protein-tyrosine kinase	1.38415	0
3648	CATMA1A42790	AT1G51700	ADOF1; DNA binding / transcription factor_ Dof-type zinc finger domain-containing protein (ADOF1)	1.50741	0
3657	CATMA1A42890	AT1G51800	kinase_ leucine-rich repeat protein kinase, putative	1.17784	0
3686	CATMA1A43271	AT1G52200	unknown protein	0.801962	2.83605e-05
3982	CATMA1A46560	AT1G55450	S-adenosylmethionine-dependent methyltransferase_ embryo-abundant protein-related	1.17439	0
4179	CATMA1A48650	AT1G59590	ZCF37	0.773369	0.000107877
4327	CATMA1A50410	AT1G61360	ATP binding / carbohydrate binding / kinase/ protein kinase/ protein serine/threonine kinase/ protein-tyrosine kinase/ sugar binding_ S-locus lectin protein kinase family protein	0.787711	5.55148e-05
4650	CATMA1A54530	AT1G65230	unknown protein pepsin A	0.859492	1.67713e-06
4661	CATMA1A54720	AT1G65390	ATPP2-A5; transmembrane receptor_ disease resistance protein (TIR class), putative	1.39636	0
4672	CATMA1A54830	AT1G65490	unknown protein	1.06539	1.1608e-11
4713	CATMA1A55350	AT1G66090	ATP binding / nucleoside-triphosphatase/ nucleotide binding / transmembrane receptor_ disease resistance protein (TIR-NBS class), putative	1.15722	0
4773	CATMA1A56170	AT1G66880	ATP binding / protein kinase/ protein serine/threonine kinase/ protein-tyrosine kinase_ serine/threonine protein kinase family protein	0.864093	1.32685e-06
4974	CATMA1A58235	AT1G68840	RAV2; DNA binding / transcription factor_ DNA-binding protein RAV2 (RAV2) / AP2 domain-containing protein RAP2.8	0.692239	0.00371907
5271	CATMA1A61275	AT1G72060	serine-type endopeptidase inhibitor heat shock protein binding / unfolded protein binding	0.771885	0.000115478
5702	CATMA1A65800	AT1G76600	unknown protein	0.786247	5.944e-05
5748	CATMA1A66320	AT1G77120	ADH1 (ALCOHOL DEHYDROGENASE 1); alcohol dehydrogenase_ alcohol dehydrogenase (ADH)	2.27166	0
5908	CATMA1A67950	AT1G78850	sugar binding_ curculin-like (mannose-binding) lectin family protein	0.910937	1.14136e-07
6120	CATMA1A70060	AT1G80840	WRKY40; transcription factor	1.00962	4.35302e-10
6289	CATMA2A00260	AT2G01180	ATPAP1 (PHOSPHATIDIC ACID PHOSPHATASE 1); phosphatidate phosphatase_ phosphatidic acid phosphatase family protein / PAP2 family protein	1.18666	0
6389	CATMA2A01270	AT2G02220	ATP binding / protein kinase/ protein serine/threonine kinase/ protein-tyrosine kinase_ leucine-rich repeat transmembrane protein kinase, putative	0.727551	0.000833628
6722	CATMA2A05730	AT2G06960	oxidoreductase, acting on paired donors, with incorporation or reduction of molecular oxygen, 2-oxoglutarate as one donor, and incorporation of one atom each of oxygen into both donors_ oxidoreductase, 2OG-Fe(II) oxygenase family protein	1.24118	0
7049	CATMA2A12410	AT2G13790	ATSERK4; protein binding / protein kinase/ transmembrane receptor protein serine/threonine kinase_ leucine-rich repeat family protein / protein kinase family protein	1.09461	0
7050	CATMA2A12420	AT2G13800	ATSERK5; ATP binding / protein kinase/ transmembrane receptor protein serine/threonine kinase_ leucine-rich repeat family protein / protein kinase family protein	0.976178	3.04711e-09
7353	CATMA2A16420	AT2G17740	unknown protein_ DC1 domain-containing protein	1.32545	0
7442	CATMA2A17330	AT2G18680	unknown protein	0.988068	1.53226e-09
7491	CATMA2A17800	AT2G19190	kinase_ light-responsive receptor protein kinase / senescence-responsive receptor-like serine/threonine kinase, putative (SIRK)	0.66479	0.0113316
7816	CATMA2A21020	AT2G22500	binding / transporter_ mitochondrial substrate carrier family protein	0.93077	3.89102e-08
7992	CATMA2A22930	AT2G24600	protein binding_ ankyrin repeat family protein	1.44154	0
8098	CATMA2A24120	AT2G25735	unknown protein	0.639618	0.0303345
8175	CATMA2A24880	AT2G26560	nutrient reservoir_ patatin, putative	0.775038	9.9912e-05
8331	CATMA2A26640	AT2G28250	kinase	0.684144	0.00518842
8467	CATMA2A28220	AT2G29870	water channel_ major intrinsic family protein / MIP family protein	1.24775	0
8468	CATMA2A28230	AT2G29870	water channel_ major intrinsic family protein / MIP family protein	3.01454	0
8524	CATMA2A28746	AT2G30490	ATC4H (CINNAMATE-4-HYDROXYLASE)_ trans-cinnamate 4-monooxygenase / cinnamic acid 4-hydroxylase (C4H) (CA4H) / cytochrome P450 73 (CYP73) (CYP73A5)	0.705498	0.00213867
8570	CATMA2A29180	AT2G31020	oxysterol binding_ oxysterol-binding family protein	0.74108	0.000461414
8659	CATMA2A30140	AT2G31880	ATP binding / kinase/ protein serine/threonine kinase unknown protein	0.804459	2.51825e-05
8904	CATMA2A32540	AT2G34390	unknown protein_ major intrinsic family protein / MIP family protein	2.3441	0
9057	CATMA2A34120	AT2G35930	ubiquitin-protein ligase_ U-box domain-containing protein	1.33054	0
9081	CATMA2A34420	AT2G36220	unknown protein	0.735456	0.000590774
9130	CATMA2A34910	AT2G36690	oxidoreductase, acting on paired donors, with incorporation or reduction of molecular oxygen, 2-oxoglutarate as one donor, and incorporation of one atom each of oxygen into both donors_ oxidoreductase, 2OG-Fe(II) oxygenase family protein	1.61764	0
9203	CATMA2A35700	AT2G37430	nucleic acid binding / transcription factor/ zinc ion binding_ zinc finger (C2H2 type) family protein (ZAT11)	0.694808	0.00334353
9233	CATMA2A35995	AT2G37710	kinase_ lectin protein kinase, putative	0.699769	0.00271944
9257	CATMA2A36240	AT2G37940	unknown protein	0.846244	3.27019e-06
9308	CATMA2A36760	AT2G38470	WRKY33; transcription factor unknown protein	1.05154	3.48241e-11
9345	CATMA2A37130	AT2G38870	serine-type endopeptidase inhibitor	1.26796	0
9374	CATMA2A37430	AT2G39200	MLO12; calmodulin binding_ seven transmembrane MLO family protein / MLO-like protein 12 (MLO12)	2.34325	0
9408	CATMA2A37800	AT2G39530	unknown protein_ integral membrane protein, putative	0.722084	0.00105565
9455	CATMA2A38220	AT2G40000	unknown protein	0.839782	4.51312e-06
9826	CATMA2A42040	AT2G43620	chitin binding / chitinase	1.30152	0
9896	CATMA2A42780	AT2G44370	unknown protein_ DC1 domain-containing protein	2.53212	0
9897	CATMA2A42790	AT2G44380	unknown protein_ DC1 domain-containing protein	1.32203	0
9908	CATMA2A42930	AT2G44490	hydrolase, hydrolyzing O-glycosyl compounds_ glycosyl hydrolase family 1 protein	0.872159	8.77435e-07
9981	CATMA2A43610	AT2G45220	enzyme inhibitor/ pectinesterase	0.707649	0.00195318
10520	CATMA2B34910	AT2G36690	oxidoreductase, acting on paired donors, with incorporation or reduction of molecular oxygen, 2-oxoglutarate as one donor, and incorporation of one atom each of oxygen into both donors_ oxidoreductase, 2OG-Fe(II) oxygenase family protein	1.35902	0
10524	CATMA2B35995	AT2G37710	kinase_ lectin protein kinase, putative	0.714407	0.00146644
10765	CATMA3A01510	AT3G02550	unknown protein_ LOB domain protein 41 / lateral organ boundaries domain protein 41 (LBD41)	1.7762	0
11147	CATMA3A05540	AT3G06435	unknown protein	0.647823	0.0220918
11210	CATMA3A06230	AT3G07040	RPM1 (RESISTANCE TO P. SYRINGAE PV MACULICOLA 1)_ disease resistance protein RPM1 (CC-NBS-LRR class), putative	0.879879	5.88603e-07
11248	CATMA3A06620	AT3G07390	AIR12; extracellular matrix structural constituent_ auxin-responsive protein / auxin-induced protein (AIR12)	0.836261	5.37371e-06
11415	CATMA3A08380	AT3G09520	protein binding_ exocyst subunit EXO70 family protein	0.804209	2.54842e-05
11490	CATMA3A09290	AT3G10300	calcium ion binding	1.05566	2.90201e-11
11645	CATMA3A10755	AT3G11820	SYP121; t-SNARE_ syntaxin 121 (SYP121) / syntaxin-related protein (SYR1)	0.7176	0.00127958
11875	CATMA3A13170	AT3G13950	unknown protein	0.820271	1.1767e-05
12036	CATMA3A14930	AT3G15520	peptidyl-prolyl cis-trans isomerase	1.4173	0
12097	CATMA3A15560	AT3G16150	asparaginase_ L-asparaginase, putative / L-asparagine amidohydrolase, putative	1.50949	0
12368	CATMA3A18460	AT3G18830	ATPLT5; D-ribose transporter/ D-xylose transporter/ carbohydrate transporter/ galactose transporter/ glucose transporter/ glycerol transporter/ hydrogen:sugar symporter/ mannitol transporter/ monosaccharide transporter/ myo-inositol transporter/ sugar porter_ mannitol transporter, putative	0.693745	0.0034942
12601	CATMA3A20920	AT3G21080	unknown protein_ ABC transporter-related	0.760967	0.000189833
12659	CATMA3A21500	AT3G21630	kinase	0.742385	0.0004356
12691	CATMA3A21990	AT3G22060	unknown protein_ receptor protein kinase-related	1.0678	1.1608e-11
12808	CATMA3A23245	AT3G23250	DNA binding_ myb family transcription factor (MYB15)	1.88926	0
13148	CATMA3A27030	AT3G27220	unknown protein_ kelch repeat-containing protein	1.1474	0
13825	CATMA3A39300	AT3G46280	unknown protein_ protein kinase-related	0.860177	1.61969e-06
13912	CATMA3A40380	AT3G47380	enzyme inhibitor/ pectinesterase/ pectinesterase inhibitor_ invertase/pectin methylesterase inhibitor family protein	0.973076	3.63912e-09
14033	CATMA3A41620	AT3G48650	unknown protein_ pseudogene, At14a-related protein	0.779598	8.09553e-05
14115	CATMA3A42560	AT3G49530	ANAC062; transcription factor_ no apical meristem (NAM) family protein	0.701897	0.00248781
14251	CATMA3A43970	AT3G50960	electron transporter	0.851115	2.56116e-06
14338	CATMA3A44825	AT3G51920	CAM9 (CALMODULIN 9); calcium ion binding_ calmodulin-9 (CAM9)	0.931846	3.66814e-08
14393	CATMA3A45360	AT3G52450	ubiquitin-protein ligase_ U-box domain-containing protein	1.24792	0
14735	CATMA3A48950	AT3G55980	transcription factor_ zinc finger (CCCH-type) family protein	1.30228	0
14887	CATMA3A50545	AT3G57550	AGK2_ guanylate kinase 2 (GK-2)	0.668841	0.00963924
15026	CATMA3A52130	AT3G59080	DNA binding / pepsin A_ aspartyl protease family protein	0.850733	2.61092e-06
15081	CATMA3A52725	AT3G59700	ATHLECRK (ARABIDOPSIS THALIANA LECTIN-RECEPTOR KINASE); kinase_ lectin protein kinase, putative	0.679455	0.00628156
15467	CATMA3B26340	AT3G26500	protein binding_ leucine-rich repeat family protein	0.943361	1.94203e-08
15654	CATMA4A01430	AT4G01250	WRKY22; transcription factor	1.56402	0
15757	CATMA4A02630	AT4G02330	pectinesterase	0.709662	0.00179389
16383	CATMA4A12000	AT4G11890	ATP binding / kinase/ protein kinase/ protein serine/threonine kinase/ protein-tyrosine kinase	0.886659	4.13345e-07
16598	CATMA4A14700	AT4G14365	protein binding / ubiquitin-protein ligase/ zinc ion binding_ zinc finger (C3HC4-type RING finger) family protein / ankyrin repeat family protein	1.41105	0
16599	CATMA4A14710	AT4G14365	protein binding / ubiquitin-protein ligase/ zinc ion binding_ zinc finger (C3HC4-type RING finger) family protein / ankyrin repeat family protein	0.988395	1.50324e-09
17186	CATMA4A21250	AT4G20000	unknown protein_ VQ motif-containing protein	1.6406	0
17242	CATMA4A22370	AT4G20860	electron carrier/ oxidoreductase_ FAD-binding domain-containing protein	0.791014	4.75597e-05
17392	CATMA4A24190	AT4G22470	lipid binding_ protease inhibitor/seed storage/lipid transfer protein (LTP) family protein	1.12792	0
17459	CATMA4A24945	AT4G23190	CRK11 (CYSTEINE-RICH RLK11); kinase_ protein kinase family protein	0.654503	0.0170184
17513	CATMA4A25620	AT4G23800	transcription factor WRKY53; transcription factor	1.17807	0
17514	CATMA4A25630	AT4G23800	transcription factor WRKY53; transcription factor	0.83357	6.13769e-06
17542	CATMA4A25830	AT4G24110	unknown protein	0.81996	1.19459e-05
17644	CATMA4A26800	AT4G25110	caspase_ latex-abundant family protein (AMC2) / caspase family protein	0.83675	5.24514e-06
17754	CATMA4A27720	AT4G26200	ACS7; 1-aminocyclopropane-1-carboxylate synthase_ 1-aminocyclopropane-1-carboxylate synthase, putative / ACC synthase, putative	1.27184	0
17840	CATMA4A28710	AT4G27110	unknown protein_ phytochelatin synthetase-related	0.72922	0.000775422
18362	CATMA4A34220	AT4G32480	unknown protein	1.14165	0
18403	CATMA4A34610	AT4G32870	unknown protein	1.2401	0
18422	CATMA4A34790	AT4G33050	calmodulin binding	0.938704	2.51372e-08
18424	CATMA4A34810	AT4G33070	pyruvate decarboxylase	3.24659	0
18621	CATMA4A36830	AT4G35110	unknown protein	0.826077	8.86751e-06
18627	CATMA4A36910	AT4G35180	amino acid permease	1.09322	0
18938	CATMA4A40040	AT4G38550	unknown protein	1.29038	0
19046	CATMA4A41005	AT4G39640	gamma-glutamyltransferase_ gamma-glutamyltranspeptidase family protein	0.812587	1.70615e-05
19049	CATMA4A41020	AT4G39670	unknown protein	0.701046	0.00257804
19050	CATMA4A41030	AT4G39675	unknown protein	1.01457	3.25025e-10
19199	CATMA5A00600	AT5G01540	kinase_ lectin protein kinase, putative	1.26071	0
19289	CATMA5A01570	AT5G02490	ATP binding_ heat shock cognate 70 kDa protein 2 (HSC70-2) (HSP70-2)	1.04816	4.06282e-11
19654	CATMA5A05530	AT5G06310	unknown protein NHL3	0.930173	4.02045e-08
19968	CATMA5A08790	AT5G10040	unknown protein	2.32575	0
20189	CATMA5A11160	AT5G12930	unknown protein	0.802868	2.71647e-05
20242	CATMA5A11720	AT5G13490	AAC2; ATP:ADP antiporter/ binding_ ADP, ATP carrier protein 2, mitochondrial / ADP/ATP translocase 2 / adenine nucleotide translocator 2 (ANT2)	0.703057	0.00236975
20401	CATMA5A13400	AT5G15120	unknown protein	1.33685	0
20767	CATMA5A17520	AT5G19110	ATP binding_ extracellular dermal glycoprotein-related / EDGP-related	0.897323	2.35841e-07
20875	CATMA5A18670	AT5G20230	ATBCB (ARABIDOPSIS BLUE-COPPER-BINDING PROTEIN); copper ion binding / electron transporter_ plastocyanin-like domain-containing protein	0.978692	2.63503e-09
21254	CATMA5A22960	AT5G25250	unknown protein	0.924821	5.38613e-08
21274	CATMA5A23200	AT5G25450	ubiquinol-cytochrome-c reductase_ ubiquinol-cytochrome C reductase complex 14 kDa protein, putative	0.984745	1.85729e-09
21340	CATMA5A24040	AT5G26340	MSS1; carbohydrate transporter/ sugar porter_ hexose transporter, putative	0.74911	0.000323227
21762	CATMA5A32930	AT5G37600	ATGSR1; glutamate-ammonia ligase_ glutamine synthetase, putative	0.748652	0.000329898
21776	CATMA5A33100	AT5G37770	TCH2 (TOUCH 2); calcium ion binding_ touch-responsive protein / calmodulin-related protein 2, touch-induced (TCH2)	0.777427	8.94982e-05
21905	CATMA5A35160	AT5G39580	peroxidase	1.48347	0
22199	CATMA5A38640	AT5G42830	transferase_ transferase family protein	1.17179	0
22306	CATMA5A39835	AT5G44070	CAD1 (CADMIUM SENSITIVE 1)_ phytochelatin synthase 1 (PCS1)	0.791999	4.54109e-05
22467	CATMA5A41740	AT5G45750	GTP binding_ Ras-related GTP-binding protein, putative	0.975251	3.20963e-09
22647	CATMA5A43710	AT5G47720	acetyl-CoA C-acetyltransferase binding / transporter	0.823222	1.01933e-05
22716	CATMA5A44410	AT5G48430	unknown protein	1.52902	0
22728	CATMA5A44520	AT5G48540	unknown protein_ 33 kDa secretory protein-related	1.96741	0
22743	CATMA5A44660	AT5G48657	unknown protein_ defense protein-related	0.883301	4.92582e-07
22821	CATMA5A45500	AT5G49520	WRKY48; transcription factor	0.712409	0.0015966
22893	CATMA5A46160	AT5G50200	WR3	0.839286	4.62577e-06
23530	CATMA5A52970	AT5G57220	CYP81F2; heme binding / iron ion binding / monooxygenase/ oxygen binding	0.956608	9.26322e-09
23906	CATMA5A56865	AT5G61210	SNAP33; t-SNARE_ SNAP25 homologous protein SNAP33 (SNAP33) (SNAP33B) / synaptosomal-associated protein SNAP25-like 1 / snap25a	0.631378	0.0415516
24035	CATMA5A58140	AT5G62570	calmodulin binding	0.673869	0.00787569
24526	CATMA5A62900	AT5G67450	AZF1 (ARABIDOPSIS ZINC-FINGER PROTEIN 1); nucleic acid binding / transcription factor/ zinc ion binding_ zinc finger (C2H2 type) protein 1 (AZF1)	1.06487	1.74121e-11
12535	CATMA3A20080	AT3E21190	EUGENE prediction	0.844831	3.50957e-06
17462	CATMA4A24970	AT4E25020	EUGENE prediction	1.60969	0
22353	CATMA5A40400	AT5E39460	EUGENE prediction	1.28966	0
Pseudomonas syringae down
13444	CATMA3A31275	AT3G30775	ERD5 (PROLINE OXIDASE); proline dehydrogenase_ proline oxidase, mitochondrial / osmotic stress-responsive proline dehydrogenase (POX) (PRO1) (ERD5)	-0.823101	9.74988e-08
207	CATMA1A01970	AT1G03090	MCCA unknown protein	-0.645124	0.00135521
899	CATMA1A08916	AT1G10070	branched-chain-amino-acid transaminase/ catalytic unknown protein	-0.775623	1.54136e-06
7636	CATMA2A19210	AT2G20670	unknown protein	-0.727287	2.17955e-05
10402	CATMA2B19210	AT2G20670	unknown protein	-0.666907	0.000474568
15117	CATMA3A53150	AT3G60140	DIN2 (DARK INDUCIBLE 2); hydrolase, hydrolyzing O-glycosyl compounds_ glycosyl hydrolase family 1 protein	-0.736321	1.34501e-05
5326	CATMA1A61835	AT1G72610	GLP1 (GERMIN-LIKE PROTEIN 1); nutrient reservoir	-1.04559	0
20229	CATMA5A11600	AT5G13400	transporter_ proton-dependent oligopeptide transport (POT) family protein	-1.10292	0
11	CATMA1A00070	AT1G01090	PDH-E1 ALPHA (PYRUVATE DEHYDROGENASE E1 ALPHA); oxidoreductase, acting on the aldehyde or oxo group of donors, disulfide as acceptor / pyruvate dehydrogenase (acetyl-transferring)_ pyruvate dehydrogenase E1 component alpha subunit, chloroplast	-0.72997	1.88954e-05
26	CATMA1A00240	AT1G01240	unknown protein	-0.666656	0.000480414
34	CATMA1A00310	AT1G01320	unknown protein_ tetratricopeptide repeat (TPR)-containing protein	-0.675695	0.000307895
44	CATMA1A00420	AT1G01430	unknown protein	-1.37128	0
56	CATMA1A00520	AT1G01540	ATP binding / kinase/ protein kinase/ protein serine/threonine kinase/ protein-tyrosine kinase	-0.5917	0.0154637
62	CATMA1A00590	AT1G01610	ATGPAT4/GPAT4; 1-acylglycerol-3-phosphate O-acyltransferase/ acyltransferase_ phospholipid/glycerol acyltransferase family protein	-0.68321	0.000211775
121	CATMA1A01160	AT1G02150	unknown protein_ pentatricopeptide (PPR) repeat-containing protein	-0.695052	0.0001165
133	CATMA1A01290	AT1G02305	cysteine-type endopeptidase/ cysteine-type peptidase hydrolase, hydrolyzing O-glycosyl compounds	-0.706358	6.52492e-05
137	CATMA1A01330	AT1G02340	HFR1 (LONG HYPOCOTYL IN FAR-RED); DNA binding / transcription factor_ long hypocotyl in far-red 1 (HFR1) / reduced phytochrome signaling (REP1) / basic helix-loop-helix FBI1 protein (FBI1) / reduced sensitivity to far-red light (RSF1) / bHLH protein 26 (BHLH026) (BHLH26)	-0.76294	3.13789e-06
206	CATMA1A01965	AT1G03090	MCCA_ methylcrotonyl-CoA carboxylase alpha chain, mitochondrial / 3-methylcrotonyl-CoA carboxylase 1 (MCCA)	-0.774576	1.63523e-06
233	CATMA1A02270	AT1G03380	unknown protein	-0.65576	0.000815212
237	CATMA1A02310	AT1G03440	protein binding_ leucine-rich repeat family protein	-0.8131	1.76694e-07
239	CATMA1A02330	AT1G03457	RNA binding / nucleic acid binding_ RNA-binding protein, putative	-0.686134	0.000182885
254	CATMA1A02520	AT1G03630	POR (PROTOCHLOROPHYLLIDE OXIDOREDUCTASE); oxidoreductase/ protochlorophyllide reductase_ protochlorophyllide reductase C, chloroplast / PCR C / NADPH-protochlorophyllide oxidoreductase C (PORC)	-0.703887	7.41183e-05
279	CATMA1A02730	AT1G03880	CRU2 (CRUCIFERIN 2); nutrient reservoir	-0.689311	0.000155846
332	CATMA1A03235	AT1G04400	CRY2 (CRYPTOCHROME 2)_ cryptochrome 2 apoprotein (CRY2) / blue light photoreceptor (PHH1)	-0.564695	0.0491208
360	CATMA1A03520	AT1G04680	lyase/ pectate lyase	-0.691593	0.000138864
421	CATMA1A04085	AT1G05250	peroxidase	-1.27429	0
422	CATMA1A04090	AT1G05250	peroxidase	-1.17768	0
423	CATMA1A04113	AT1G05260	RCI3 (RARE COLD INDUCIBLE GENE 3); peroxidase_ peroxidase 3 (PER3) (P3) / rare cold-inducible protein (RCI3A) (PRC)	-0.876334	3.65947e-09
459	CATMA1A04500	AT1G05570	CALS1 (CALLOSE SYNTHASE 1); transferase, transferring glycosyl groups_ callose synthase 1 (CALS1) / 1,3-beta-glucan synthase 1	-0.995457	0
463	CATMA1A04550	AT1G05590	beta-N-acetylhexosaminidase/ hydrolase, hydrolyzing O-glycosyl compounds_ glycosyl hydrolase family 20 protein	-0.579587	0.0261314
464	CATMA1A04560	AT1G05600	unknown protein_ pentatricopeptide (PPR) repeat-containing protein	-0.777431	1.39156e-06
495	CATMA1A04940	AT1G05900	DNA binding / endonuclease_ endonuclease-related	-0.575905	0.0305876
511	CATMA1A05120	AT1G06110	unknown protein_ F-box family protein	-0.914966	2.96243e-10
544	CATMA1A05490	AT1G06460	ACD32.1_ 31.2 kDa small heat shock family protein / hsp20 family protein	-0.596521	0.0125147
605	CATMA1A06165	AT1G07110	F2KP (FRUCTOSE-2,6-BISPHOSPHATASE); fructose-2,6-bisphosphate 2-phosphatase_ fructose-6-phosphate 2-kinase / fructose-2,6-bisphosphatase (F2KP)	-0.757437	4.25668e-06
621	CATMA1A06330	AT1G07280	unknown protein	-0.665774	0.000501593
622	CATMA1A06340	AT1G07280	unknown protein	-0.609947	0.00688379
666	CATMA1A06780	AT1G07720	acyltransferase_ beta-ketoacyl-CoA synthase family protein	-0.710044	5.39092e-05
747	CATMA1A07480	AT1G08520	PDE166; magnesium chelatase/ nucleoside-triphosphatase/ nucleotide binding_ magnesium-chelatase subunit chlD, chloroplast, putative / Mg-protoporphyrin IX chelatase, putative (CHLD)	-0.6287	0.00292524
754	CATMA1A07510	AT1G08590	kinase_ CLAVATA1 receptor kinase (CLV1)	-0.825593	8.39762e-08
793	CATMA1A07840	AT1G09000	ANP1 (NPK1-RELATED PROTEIN KINASE 1S); kinase hydrolase, hydrolyzing O-glycosyl compounds	-0.81754	1.35813e-07
845	CATMA1A08416	AT1G09570	PHYA (PHYTOCHROME A); G-protein coupled photoreceptor/ signal transducer_ phytochrome A (PHYA)	-0.646919	0.0012445
850	CATMA1A08460	AT1G09620	ATP binding / leucine-tRNA ligase/ tRNA ligase_ tRNA synthetase class I (I, L, M and V) family protein	-0.772737	1.81385e-06
860	CATMA1A08570	AT1G09710	DNA binding_ myb family transcription factor	-0.617708	0.00484498
864	CATMA1A08610	AT1G09750	pepsin A U2Aprim; protein binding	-1.11412	0
894	CATMA1A08880	AT1G10020	unknown protein	-0.593646	0.0142005
1049	CATMA1A10450	AT1G11480	unknown protein_ eukaryotic translation initiation factor-related	-0.637111	0.0019772
1086	CATMA1A10870	AT1G11860	aminomethyltransferase_ aminomethyltransferase, putative	-0.644398	0.00140265
1092	CATMA1A10930	AT1G11910	aspartic-type endopeptidase/ pepsin A	-0.791854	6.1058e-07
1113	CATMA1A11145	AT1G12110	NRT1.1; transporter	-1.02314	0
1174	CATMA1A11765	AT1G12780	UDP-glucose 4-epimerase	-0.624877	0.00348968
1176	CATMA1A11780	AT1G12800	RNA binding_ S1 RNA-binding domain-containing protein	-0.707595	6.12055e-05
1186	CATMA1A11870	AT1G12860	DNA binding / transcription factor_ basic helix-loop-helix (bHLH) family protein / F-box family protein	-0.64454	0.00139322
1190	CATMA1A11900	AT1G12900	NAD binding / glyceraldehyde-3-phosphate dehydrogenase (phosphorylating)/ glyceraldehyde-3-phosphate dehydrogenase_ glyceraldehyde 3-phosphate dehydrogenase, chloroplast, putative / NADP-dependent glyceraldehydephosphate dehydrogenase, putative	-0.573905	0.0333063
1191	CATMA1A11905	AT1G12910	AN11; nucleotide binding_ flower pigmentation protein (AN11)	-0.613578	0.00584362
1198	CATMA1A11980	AT1G12990	acetylglucosaminyltransferase/ transferase, transferring glycosyl groups_ glycosyl transferase family 17 protein	-0.784503	9.30836e-07
1251	CATMA1A12630	AT1G13640	inositol or phosphatidylinositol kinase/ phosphotransferase, alcohol group as acceptor_ phosphatidylinositol 3- and 4-kinase family protein	-0.668549	0.000437883
1256	CATMA1A12680	AT1G13700	6-phosphogluconolactonase/ catalytic_ glucosamine/galactosamine-6-phosphate isomerase family protein	-0.68541	0.000189664
1317	CATMA1A13390	AT1G14380	calmodulin binding	-0.651998	0.000976631
1373	CATMA1A13933	AT1G14920	GAI (GA INSENSITIVE); transcription factor_ gibberellin response modulator (GAI) (RGA2) / gibberellin-responsive modulator	-1.09861	0
1403	CATMA1A14290	AT1G15290	unknown protein_ tetratricopeptide repeat (TPR)-containing protein	-0.845423	2.52155e-08
1410	CATMA1A14360	AT1G15340	MBD10; DNA binding_ methyl-CpG-binding domain-containing protein	-0.641263	0.00162664
1427	CATMA1A14525	AT1G15500	ATP:ADP antiporter_ chloroplast ADP, ATP carrier protein, putative / ADP, ATP translocase, putative / adenine nucleotide translocase, putative	-0.579093	0.0266909
1432	CATMA1A14565	AT1G15550	GA4 (GA REQUIRING 4); gibberellin 3-beta-dioxygenase_ gibberellin 3-beta-dioxygenase / gibberellin 3 beta-hydroxylase (GA4)	-0.637676	0.0019255
1434	CATMA1A14590	AT1G15570	CYCA2;3; cyclin-dependent protein kinase regulator	-0.585941	0.0198701
1443	CATMA1A14705	AT1G15690	AVP1; ATPase_ pyrophosphate-energized vacuolar membrane proton pump / pyrophosphate-energized inorganic pyrophosphatase (AVP-3)	-0.860592	9.85734e-09
1448	CATMA1A14750	AT1G15740	protein binding unknown protein	-1.11348	0
1477	CATMA1A15030	AT1G16020	unknown protein	-0.82568	8.35405e-08
1502	CATMA1A15340	AT1G16350	IMP dehydrogenase/ catalytic_ inosine-5prim-monophosphate dehydrogenase, putative	-0.665594	0.000506007
1536	CATMA1A15690	AT1G16720	oxidoreductase	-0.63048	0.00269373
1553	CATMA1A15870	AT1G16880	unknown protein_ uridylyltransferase-related	-0.665268	0.000514148
1646	CATMA1A16860	AT1G17840	ATPase, coupled to transmembrane movement of substances_ ABC transporter family protein	-0.960377	1.16174e-11
1738	CATMA1A17860	AT1G18810	unknown protein_ phytochrome kinase substrate-related	-0.823263	9.6552e-08
1745	CATMA1A17940	AT1G18880	transporter ATCDPK1; calcium- and calmodulin-dependent protein kinase/ kinase/ protein kinase	-0.577731	0.0282935
1755	CATMA1A18030	AT1G19000	DNA binding / transcription factor_ myb family transcription factor	-0.864932	7.51644e-09
1772	CATMA1A18195	AT1G19150	LHCA2*1; chlorophyll binding_ chlorophyll A-B binding protein, putative / LHCI type II, putative	-0.580939	0.0246576
1805	CATMA1A18570	AT1G19540	unknown protein_ isoflavone reductase, putative	-0.644892	0.00137017
1814	CATMA1A18690	AT1G19660	unknown protein_ wound-responsive family protein	-0.761701	3.36137e-06
1816	CATMA1A18700	AT1G19680	ubiquitin-protein ligase/ zinc ion binding	-0.629066	0.00287617
1820	CATMA1A18740	AT1G19715	unknown protein_ jacalin lectin family protein	-0.715581	4.03975e-05
1831	CATMA1A18850	AT1G19835	unknown protein	-0.746135	7.90979e-06
1834	CATMA1A18880	AT1G19870	calmodulin binding	-0.577385	0.0287143
1848	CATMA1A19020	AT1G20020	oxidoreductase_ ferredoxin--NADP(+) reductase, putative / adrenodoxin reductase, putative	-0.573552	0.033809
1863	CATMA1A19170	AT1G20160	peptidase/ subtilase	-0.91908	2.26539e-10
1876	CATMA1A19326	AT1G20330	SMT2 (STEROL METHYLTRANSFERASE 2)_ S-adenosyl-methionine-sterol-C-methyltransferase	-0.674099	0.00033319
1888	CATMA1A19450	AT1G20440	COR47_ dehydrin (COR47)	-0.582768	0.0227902
1890	CATMA1A19470	AT1G20470	unknown protein 4-coumarate-CoA ligase	-0.693514	0.000125973
1899	CATMA1A19640	AT1G20620	CAT3 (CATALASE 3); catalase_ catalase 3 (SEN2)	-0.64052	0.00168462
1902	CATMA1A19660	AT1G20650	ATP binding / protein kinase/ protein serine/threonine kinase/ protein-tyrosine kinase_ protein kinase family protein	-0.736461	1.33489e-05
1923	CATMA1A19913	AT1G20840	carbohydrate transporter/ nucleoside transporter/ sugar porter_ transporter-related	-0.741804	1.00063e-05
1976	CATMA1A20530	AT1G21480	catalytic_ exostosin family protein	-0.676271	0.000299234
1987	CATMA1A20630	AT1G21560	unknown protein	-0.762355	3.2415e-06
1991	CATMA1A20670	AT1G21600	unknown protein	-0.766672	2.54864e-06
1992	CATMA1A20680	AT1G21610	unknown protein_ wound-responsive family protein	-0.643154	0.00148771
2000	CATMA1A20770	AT1G21680	unknown protein	-0.840379	3.43293e-08
2125	CATMA1A22090	AT1G23030	ubiquitin-protein ligase_ armadillo/beta-catenin repeat family protein / U-box domain-containing protein	-0.864176	7.87658e-09
2131	CATMA1A22146	AT1G23080	PIN7 (PIN-FORMED 7); auxin:hydrogen symporter_ auxin efflux carrier protein, putative	-0.857566	1.19078e-08
2157	CATMA1A22470	AT1G23400	unknown protein	-0.950278	2.90434e-11
2175	CATMA1A22610	AT1G23720	structural constituent of cell wall_ proline-rich extensin-like family protein	-0.592141	0.0151688
2190	CATMA1A22750	AT1G23890	unknown protein_ NHL repeat-containing protein	-0.591658	0.0154923
2215	CATMA1A23050	AT1G24160	unknown protein	-0.621229	0.00412566
2248	CATMA1A23450	AT1G24510	ATP binding / protein binding_ T-complex protein 1 epsilon subunit, putative / TCP-1-epsilon, putative / chaperonin, putative	-0.596137	0.0127284
2268	CATMA1A23690	AT1G24880	UDP-3-O-[3-hydroxymyristoyl] N-acetylglucosamine deacetylase_ UDP-3-0-acyl N-acetylglucosamine deacetylase family protein / F-box protein-related	-0.721345	2.98472e-05
2295	CATMA1A24130	AT1G25440	transcription factor/ zinc ion binding_ zinc finger (B-box type) family protein	-1.0638	0
2313	CATMA1A24330	AT1G26110	unknown protein	-0.607906	0.00754448
2350	CATMA1A24810	AT1G26580	unknown protein	-0.568414	0.0420169
2367	CATMA1A24990	AT1G26760	unknown protein_ SET domain-containing protein	-0.770461	2.06138e-06
2407	CATMA1A25440	AT1G27190	ATP binding / kinase/ protein serine/threonine kinase_ leucine-rich repeat transmembrane protein kinase, putative	-0.622156	0.00395423
2424	CATMA1A25640	AT1G27420	unknown protein_ kelch repeat-containing F-box family protein	-0.612765	0.0060623
2433	CATMA1A25740	AT1G27510	unknown protein	-0.606132	0.00816841
2434	CATMA1A25750	AT1G27520	alpha-mannosidase/ calcium ion binding / mannosyl-oligosaccharide 1,2-alpha-mannosidase_ glycoside hydrolase family 47 protein	-0.736048	1.36489e-05
2479	CATMA1A26290	AT1G28100	unknown protein SCPL45; catalytic/ serine carboxypeptidase	-0.585042	0.0206588
2496	CATMA1A26430	AT1G28260	unknown protein	-0.948399	2.90434e-11
2516	CATMA1A26640	AT1G28440	ATP binding / kinase/ protein serine/threonine kinase_ leucine-rich repeat transmembrane protein kinase, putative	-1.06152	0
2581	CATMA1A27580	AT1G29660	carboxylic ester hydrolase/ hydrolase, acting on ester bonds_ GDSL-motif lipase/hydrolase family protein	-0.824857	8.77634e-08
2594	CATMA1A27760	AT1G29790	unknown protein	-0.74837	7.0027e-06
2602	CATMA1A27885	AT1G29900	CARB (CARBAMOYL PHOSPHATE SYNTHETASE B); ATP binding / carbamoyl-phosphate synthase/ ligase_ carbamoyl-phosphate synthase family protein	-0.685374	0.000190009
2606	CATMA1A27950	AT1G29950	transcription factor/ transcription regulator	-0.633251	0.002368
2630	CATMA1A28240	AT1G30210	transcription factor_ TCP family transcription factor, putative	-0.646847	0.00124876
2646	CATMA1A28370	AT1G30360	unknown protein_ early-responsive to dehydration stress protein (ERD4)	-0.997644	0
2659	CATMA1A28500	AT1G30490	PHV (PHAVOLUTA); DNA binding / transcription factor_ homeobox-leucine zipper transcription factor (HB-9)	-0.728736	2.0179e-05
2661	CATMA1A28520	AT1G30510	oxidoreductase_ ferredoxin--NADP(+) reductase, putative / adrenodoxin reductase, putative	-0.634241	0.00226114
2663	CATMA1A28540	AT1G30520	AMP binding / catalytic_ acyl-activating enzyme 14 (AAE14)	-0.668376	0.000441622
2686	CATMA1A28830	AT1G30760	electron carrier_ FAD-binding domain-containing protein	-0.601624	0.00998601
2701	CATMA1A29020	AT1G30870	peroxidase_ cationic peroxidase, putative	-0.644121	0.00142114
2744	CATMA1A29670	AT1G31420	ATP binding / protein kinase/ protein serine/threonine kinase/ protein-tyrosine kinase_ leucine-rich repeat transmembrane protein kinase, putative	-0.742582	9.59355e-06
2766	CATMA1A29980	AT1G31770	ATPase, coupled to transmembrane movement of substances_ ABC transporter family protein	-0.798156	4.24069e-07
2776	CATMA1A30080	AT1G31820	cationic amino acid transporter	-0.607101	0.00782155
2800	CATMA1A30400	AT1G32060	ATP binding / kinase/ phosphoribulokinase/ uridine kinase_ phosphoribulokinase (PRK) / phosphopentokinase	-0.929837	1.10365e-10
2803	CATMA1A30430	AT1G32090	unknown protein_ early-responsive to dehydration protein-related / ERD protein-related	-0.724472	2.53039e-05
2842	CATMA1A30850	AT1G32450	transporter_ proton-dependent oligopeptide transport (POT) family protein	-0.600223	0.0106262
2941	CATMA1A32050	AT1G33811	carboxylic ester hydrolase/ hydrolase, acting on ester bonds_ GDSL-motif lipase/hydrolase family protein	-1.02955	0
3034	CATMA1A33590	AT1G35420	hydrolase_ dienelactone hydrolase family protein	-0.597399	0.0120397
3079	CATMA1A34260	AT1G36160	ACC1 (ACETYL-COENZYME A CARBOXYLASE 1); acetyl-CoA carboxylase_ acetyl-CoA carboxylase 1 (ACC1)	-0.623337	0.00374565
3146	CATMA1A36040	AT1G42550	unknown protein	-0.979428	5.80869e-12
3153	CATMA1A36300	AT1G42970	GAPB (GLYCERALDEHYDE-3-PHOSPHATE DEHYDROGENASE B SUBUNIT); glyceraldehyde-3-phosphate dehydrogenase_ glyceraldehyde-3-phosphate dehydrogenase B, chloroplast (GAPB) / NADP-dependent glyceraldehydephosphate dehydrogenase subunit B	-0.739656	1.12382e-05
3190	CATMA1A36910	AT1G43580	unknown protein	-0.725779	2.36117e-05
3247	CATMA1A37780	AT1G44800	unknown protein_ nodulin MtN21 family protein	-0.712812	4.66797e-05
3291	CATMA1A38250	AT1G47330	unknown protein unknown protein	-0.734845	1.45595e-05
3314	CATMA1A38720	AT1G47670	amino acid permease	-0.585237	0.0204853
3358	CATMA1A39380	AT1G48300	unknown protein ATP binding / ATP-dependent helicase/ DNA binding / helicase/ nucleic acid binding	-0.696196	0.000109908
3368	CATMA1A39515	AT1G48410	AGO1 (ARGONAUTE 1)_ argonaute protein (AGO1)	-0.57644	0.0298971
3372	CATMA1A39550	AT1G48450	unknown protein	-0.610144	0.00682297
3375	CATMA1A39580	AT1G48480	RKL1; ATP binding / kinase/ protein serine/threonine kinase_ leucine-rich repeat transmembrane protein kinase, putative	-0.655646	0.000819727
3394	CATMA1A39790	AT1G48650	ATP binding / ATP-dependent helicase/ double-stranded RNA binding / helicase/ nucleic acid binding_ helicase domain-containing protein	-0.605645	0.00834826
3434	CATMA1A40250	AT1G49130	transcription factor/ zinc ion binding_ zinc finger (B-box type) family protein	-0.801578	3.47511e-07
3453	CATMA1A40470	AT1G49350	kinase/ ribokinase_ pfkB-type carbohydrate kinase family protein	-0.622583	0.0038775
3456	CATMA1A40500	AT1G49380	unknown protein_ cytochrome c biogenesis protein family	-0.681918	0.000225908
3460	CATMA1A40550	AT1G49430	LACS2 (LONG-CHAIN ACYL-COA SYNTHETASE 2)_ long-chain-fatty-acid--CoA ligase / long-chain acyl-CoA synthetase	-0.710665	5.21988e-05
3463	CATMA1A40570	AT1G49470	unknown protein	-0.620005	0.00436321
3468	CATMA1A40620	AT1G49510	EMB1273	-0.580957	0.0246389
3475	CATMA1A40680	AT1G49580	ATP binding / calcium ion binding / calcium-dependent protein serine/threonine phosphatase/ kinase/ protein kinase/ protein serine/threonine kinase/ protein-tyrosine kinase_ calcium-dependent protein kinase, putative / CDPK, putative	-0.635451	0.00213697
3487	CATMA1A40805	AT1G49720	ABF1 (ABSCISIC ACID RESPONSIVE ELEMENT-BINDING FACTOR 1); DNA binding / transcription factor/ transcriptional activator kinase	-0.617108	0.00497913
3488	CATMA1A40810	AT1G49720	ABF1 (ABSCISIC ACID RESPONSIVE ELEMENT-BINDING FACTOR 1); DNA binding / transcription factor/ transcriptional activator kinase	-0.890737	1.45217e-09
3490	CATMA1A40840	AT1G49760	PAB8; RNA binding / translation initiation factor_ polyadenylate-binding protein, putative / PABP, putative	-0.649514	0.0010998
3499	CATMA1A40940	AT1G49860	ATGSTF14; glutathione transferase	-0.890035	1.52188e-09
3544	CATMA1A41480	AT1G50420	SCL3; transcription factor_ scarecrow-like transcription factor 3 (SCL3)	-0.588283	0.0179493
3550	CATMA1A41525	AT1G50480	THFS (10-FORMYLTETRAHYDROFOLATE SYNTHETASE); ATP binding / formate-tetrahydrofolate ligase_ formate--tetrahydrofolate ligase / 10-formyltetrahydrofolate synthetase (THFS)	-0.897512	9.35199e-10
3627	CATMA1A42620	AT1G51500	CER5 (ECERIFERUM 5); ATPase, coupled to transmembrane movement of substances_ ABC transporter family protein	-0.900695	7.60938e-10
3635	CATMA1A42700	AT1G51570	unknown protein_ C2 domain-containing protein	-0.755252	4.8017e-06
3666	CATMA1A43060	AT1G51940	kinase_ protein kinase family protein / peptidoglycan-binding LysM domain-containing protein	-1.01718	0
3677	CATMA1A43160	AT1G52100	unknown protein_ jacalin lectin family protein	-0.922814	1.74261e-10
3742	CATMA1A43910	AT1G52870	unknown protein_ peroxisomal membrane protein-related	-0.648024	0.00118078
3773	CATMA1A44240	AT1G53210	calcium ion binding_ sodium/calcium exchanger family protein / calcium-binding EF hand family protein	-0.738581	1.19095e-05
3774	CATMA1A44246	AT1G53230	TCP3; transcription factor_ TCP family transcription factor 3 (TCP3)	-0.658061	0.000729587
3825	CATMA1A44820	AT1G53730	ATP binding / protein kinase/ protein serine/threonine kinase/ protein-tyrosine kinase_ leucine-rich repeat transmembrane protein kinase, putative	-0.854576	1.43358e-08
3833	CATMA1A44890	AT1G53800	unknown protein	-0.697482	0.000102928
3844	CATMA1A45020	AT1G53910	RAP2.12; DNA binding / transcription factor_ AP2 domain-containing protein RAP2.12 (RAP2.12)	-0.588212	0.0180041
3913	CATMA1A45820	AT1G54740	unknown protein	-0.6965	0.00010822
3976	CATMA1A46450	AT1G55350	DEK1; calpain/ cysteine-type endopeptidase_ calpain-type cysteine protease family	-0.66087	0.000636818
3977	CATMA1A46460	AT1G55360	unknown protein	-0.737465	1.26473e-05
3979	CATMA1A46480	AT1G55370	unknown protein	-0.672335	0.000363513
3985	CATMA1A46590	AT1G55490	CPN60B (CHAPERONIN 60 BETA); ATP binding / protein binding_ RuBisCO subunit binding-protein beta subunit, chloroplast / 60 kDa chaperonin beta subunit / CPN-60 beta	-0.865481	7.26086e-09
4027	CATMA1A47078	AT1G56010	unknown protein NAC1; transcription factor	-0.723275	2.69567e-05
4041	CATMA1A47280	AT1G56180	unknown protein	-0.650709	0.00103878
4046	CATMA1A47330	AT1G56230	unknown protein	-0.612169	0.00622769
4122	CATMA1A48220	AT1G58030	CAT2 (CATIONIC AMINO ACID TRANSPORTER 2); amino acid-polyamine transporter	-0.78543	8.82822e-07
4147	CATMA1A48445	AT1G58270	ZW9_ meprin and TRAF homology domain-containing protein / MATH domain-containing protein	-0.674646	0.000324303
4158	CATMA1A48496	AT1G58360	AAP1; amino acid permease	-0.566469	0.0455987
4237	CATMA1A49240	AT1G60200	nucleic acid binding_ splicing factor PWI domain-containing protein / RNA recognition motif (RRM)-containing protein	-0.59242	0.0149847
4365	CATMA1A50970	AT1G61900	unknown protein	-1.34784	0
4428	CATMA1A51870	AT1G62740	unknown protein GTP binding / translation elongation factor/ translation factor, nucleic acid binding	-0.821711	1.05933e-07
4446	CATMA1A52120	AT1G62960	ACS10 (ACC SYNTHASE 10); 1-aminocyclopropane-1-carboxylate synthase_ 1-aminocyclopropane-1-carboxylate synthase, putative / ACC synthase, putative	-0.766782	2.53299e-06
4504	CATMA1A52910	AT1G63690	D-alanyl-D-alanine endopeptidase/ peptidase_ protease-associated (PA) domain-containing protein	-0.696471	0.000108379
4575	CATMA1A53700	AT1G64390	hydrolase, hydrolyzing O-glycosyl compounds_ endo-1,4-beta-glucanase, putative / cellulase, putative	-0.643299	0.00147752
4602	CATMA1A53970	AT1G64650	unknown protein	-0.649871	0.00108124
4604	CATMA1A53990	AT1G64670	catalytic/ hydrolase_ hydrolase, alpha/beta fold family protein	-0.904904	5.80869e-10
4610	CATMA1A54045	AT1G64720	CP5	-1.00324	0
4623	CATMA1A54165	AT1G64860	SIGA (SIGMA FACTOR A); DNA binding / DNA-directed RNA polymerase/ transcription factor_ RNA polymerase sigma subunit SigA (sigA) / sigma factor 1 (SIG1)	-0.71483	4.20151e-05
4655	CATMA1A54610	AT1G65320	unknown protein_ CBS domain-containing protein	-0.803768	3.0581e-07
4660	CATMA1A54700	AT1G65380	CLV2 (CLAVATA 2); protein binding_ receptor-like protein CLAVATA2 (CLV2)	-0.696171	0.000110047
4719	CATMA1A55400	AT1G66150	TMK1 (TRANSMEMBRANE KINASE 1)_ leucine-rich repeat protein kinase, putative (TMK1)	-0.761563	3.38735e-06
4725	CATMA1A55460	AT1G66200	ATGSR2; glutamate-ammonia ligase_ glutamine synthetase, putative	-0.646182	0.00128885
4858	CATMA1A57110	AT1G67750	pectate lyase	-0.751016	6.05942e-06
4872	CATMA1A57250	AT1G67840	ATP binding_ ATP-binding region, ATPase-like domain-containing protein	-0.572574	0.035243
4928	CATMA1A57780	AT1G68400	ATP binding / kinase/ protein serine/threonine kinase_ leucine-rich repeat transmembrane protein kinase, putative	-1.00095	0
4937	CATMA1A57870	AT1G68490	unknown protein	-0.672515	0.00036029
4940	CATMA1A57900	AT1G68520	transcription factor/ zinc ion binding_ zinc finger (B-box type) family protein	-0.798113	4.25115e-07
4941	CATMA1A57905	AT1G68530	CUT1 (CUTICULAR 1)	-0.896185	1.02233e-09
4980	CATMA1A58300	AT1G68900	catalytic/ hydrolase_ mandelate racemase/muconate lactonizing enzyme C-terminal domain-containing protein / hydrolase, alpha/beta fold family protein	-0.594095	0.0139239
5025	CATMA1A58700	AT1G69420	metal ion binding_ zinc finger (DHHC type) family protein	-0.580974	0.02462
5039	CATMA1A58850	AT1G69530	ATEXPA1 (ARABIDOPSIS THALIANA EXPANSIN A1)	-0.84353	2.83173e-08
5068	CATMA1A59165	AT1G69850	NTL1; calcium ion binding / transporter_ nitrate transporter (NTL1)	-0.719086	3.36158e-05
5090	CATMA1A59350	AT1G70070	PDE317; ATP binding / ATP-dependent helicase/ helicase/ nucleic acid binding_ DEAD/DEAH box helicase, putative	-0.709561	5.52791e-05
5112	CATMA1A59560	AT1G70280	unknown protein_ NHL repeat-containing protein	-0.806725	2.57185e-07
5163	CATMA1A60100	AT1G70820	intramolecular transferase, phosphotransferases_ phosphoglucomutase, putative / glucose phosphomutase, putative	-0.591281	0.0157499
5188	CATMA1A60380	AT1G71090	auxin:hydrogen symporter_ auxin efflux carrier family protein	-0.597496	0.0119882
5232	CATMA1A60876	AT1G71695	peroxidase_ peroxidase 12 (PER12) (P12) (PRXR6)	-1.05567	0
5269	CATMA1A61260	AT1G72030	N-acetyltransferase ATP binding / phosphotransferase, alcohol group as acceptor	-0.595556	0.0130577
5274	CATMA1A61300	AT1G72090	catalytic/ iron ion binding_ radical SAM domain-containing protein / TRAM domain-containing protein	-0.660518	0.000647788
5280	CATMA1A61380	AT1G72150	PATL1 (PATELLIN 1); transporter_ SEC14 cytosolic factor family protein / phosphoglyceride transfer family protein	-1.14161	0
5281	CATMA1A61390	AT1G72160	transporter_ SEC14 cytosolic factor family protein / phosphoglyceride transfer family protein	-0.815064	1.57305e-07
5283	CATMA1A61410	AT1G72180	ATP binding / kinase/ protein serine/threonine kinase oxidoreductase/ oxidoreductase, acting on the CH-OH group of donors, NAD or NADP as acceptor	-0.963492	1.16174e-11
5284	CATMA1A61420	AT1G72180	ATP binding / kinase/ protein serine/threonine kinase oxidoreductase/ oxidoreductase, acting on the CH-OH group of donors, NAD or NADP as acceptor	-0.613924	0.00575294
5285	CATMA1A61430	AT1G72200	protein binding / ubiquitin-protein ligase/ zinc ion binding_ zinc finger (C3HC4-type RING finger) family protein	-0.786181	8.45687e-07
5335	CATMA1A61930	AT1G72710	ATP binding / casein kinase I/ kinase/ protein kinase/ protein serine/threonine kinase/ protein-tyrosine kinase_ casein kinase, putative	-0.625474	0.00339514
5347	CATMA1A62050	AT1G72820	binding_ mitochondrial substrate carrier family protein	-0.650635	0.00104249
5359	CATMA1A62185	AT1G72970	HTH (HOTHEAD); aldehyde-lyase_ glucose-methanol-choline (GMC) oxidoreductase family protein	-0.577953	0.0280262
5383	CATMA1A62420	AT1G73170	ATP binding / ATP-dependent peptidase/ nucleoside-triphosphatase/ nucleotide binding / serine-type endopeptidase	-0.572707	0.0350447
5436	CATMA1A63040	AT1G73710	unknown protein_ pentatricopeptide (PPR) repeat-containing protein	-0.718802	3.4121e-05
5461	CATMA1A63310	AT1G73960	unknown protein	-0.565929	0.0466437
5465	CATMA1A63350	AT1G73980	ATP binding / adenylate cyclase/ kinase/ uridine kinase_ phosphoribulokinase/uridine kinase family protein	-0.809682	2.16164e-07
5474	CATMA1A63440	AT1G74070	peptidyl-prolyl cis-trans isomerase	-0.606847	0.00791134
5496	CATMA1A63660	AT1G74260	catalytic_ AIR synthase-related family protein	-0.700108	8.99954e-05
5515	CATMA1A63880	AT1G74470	geranylgeranyl reductase_ geranylgeranyl reductase	-0.705589	6.7892e-05
5548	CATMA1A64210	AT1G74840	DNA binding / transcription factor_ myb family transcription factor	-1.17463	0
5549	CATMA1A64220	AT1G74850	ATP binding / damaged DNA binding_ pentatricopeptide (PPR) repeat-containing protein	-0.951499	2.32347e-11
5554	CATMA1A64280	AT1G74910	nucleotidyltransferase_ ADP-glucose pyrophosphorylase family protein	-0.729146	1.9743e-05
5559	CATMA1A64330	AT1G74960	FAB1 (FATTY ACID BIOSYNTHESIS 1); fatty-acid synthase_ 3-ketoacyl-ACP synthase, putative	-0.709077	5.66831e-05
5577	CATMA1A64520	AT1G75180	unknown protein	-0.655277	0.000834384
5595	CATMA1A64720	AT1G75380	unknown protein_ wound-responsive protein-related	-1.03046	0
5598	CATMA1A64750	AT1G75410	BLH3 (BEL1-like homeodomain 3); DNA binding / transcription factor_ BEL1-like homeodomain 3 protein (BLH3)	-0.667041	0.000471452
5606	CATMA1A64830	AT1G75500	unknown protein_ nodulin MtN21 family protein	-0.621169	0.00413696
5626	CATMA1A65040	AT1G75730	unknown protein	-0.768011	2.36468e-06
5629	CATMA1A65090	AT1G75800	unknown protein_ pathogenesis-related thaumatin family protein	-0.994118	0
5631	CATMA1A65110	AT1G75820	CLV1 (CLAVATA 1); ATP binding / kinase/ protein serine/threonine kinase_ CLAVATA1 receptor kinase (CLV1)	-0.638138	0.0018842
5646	CATMA1A65250	AT1G76010	unknown protein	-0.658927	0.000699678
5654	CATMA1A65315	AT1G76090	SMT3; S-adenosylmethionine-dependent methyltransferase_ S-adenosyl-methionine-sterol-C-methyltransferase	-0.760745	3.54452e-06
5656	CATMA1A65330	AT1G76110	transcription factor_ high mobility group (HMG1/2) family protein / ARID/BRIGHT DNA-binding domain-containing protein	-0.998671	0
5663	CATMA1A65395	AT1G76180	ERD14 (EARLY RESPONSE TO DEHYDRATION 14)_ dehydrin (ERD14)	-0.607132	0.00781095
5691	CATMA1A65695	AT1G76490	HMG1 (3-HYDROXY-3-METHYLGLUTARYL COA REDUCTASE)_ 3-hydroxy-3-methylglutaryl-CoA reductase 1 / HMG-CoA reductase 1 (HMG1)	-1.0521	0
5730	CATMA1A66130	AT1G76890	GT2; transcription factor_ trihelix DNA-binding protein / GT-2 factor (GT2)	-0.69843	9.80639e-05
5739	CATMA1A66230	AT1G76990	ACR3_ ACT domain containing protein	-0.801743	3.44165e-07
5750	CATMA1A66340	AT1G77130	transferase, transferring glycosyl groups_ glycogenin glucosyltransferase (glycogenin)-related	-0.595654	0.0130016
5756	CATMA1A66420	AT1G77210	carbohydrate transporter/ sugar porter	-1.26873	0
5768	CATMA1A66550	AT1G77330	unknown protein_ 1-aminocyclopropane-1-carboxylate oxidase, putative / ACC oxidase, putative	-0.734176	1.50908e-05
5840	CATMA1A67270	AT1G78150	unknown protein	-0.603649	0.00912582
5849	CATMA1A67350	AT1G78230	protein binding_ leucine-rich repeat family protein	-0.634526	0.00223135
5851	CATMA1A67370	AT1G78260	RNA binding / nucleic acid binding_ RNA recognition motif (RRM)-containing protein	-1.08398	0
5887	CATMA1A67740	AT1G78670	gamma-glutamyl hydrolase_ gamma-glutamyl hydrolase, putative / gamma-Glu-X carboxypeptidase, putative / conjugase, putative	-0.625239	0.00343203
5888	CATMA1A67745	AT1G78680	catalytic/ gamma-glutamyl hydrolase_ gamma-glutamyl hydrolase (GGH1) / gamma-Glu-X carboxypeptidase / conjugase	-0.720569	3.10934e-05
5931	CATMA1A68140	AT1G79030	heat shock protein binding / unfolded protein binding_ DNAJ heat shock N-terminal domain-containing protein / S-locus protein, putative	-0.581084	0.024504
5958	CATMA1A68420	AT1G79320	caspase_ latex abundant protein, putative (AMC5) / caspase family protein	-0.777323	1.40011e-06
5962	CATMA1A68460	AT1G79360	carbohydrate transporter/ sugar porter	-0.568791	0.0413542
5999	CATMA1A68830	AT1G79690	hydrolase/ isopentenyl-diphosphate delta-isomerase DNA binding / transcription factor	-0.619601	0.0044443
6051	CATMA1A69340	AT1G80160	lactoylglutathione lyase_ lactoylglutathione lyase family protein / glyoxalase I family protein	-0.950319	2.90434e-11
6078	CATMA1A69600	AT1G80420	transcription coactivator_ DNA repair protein, putative (XRCC1)	-0.567092	0.0444205
6085	CATMA1A69670	AT1G80480	unknown protein_ PRLI-interacting factor L, putative	-0.640983	0.00164826
6119	CATMA1A70055	AT1G80830	NRAMP1; manganese ion transporter/ metal ion transporter	-0.824138	9.16262e-08
6139	CATMA1B04370	AT1G05460	SDE3 (SILENCING DEFECTIVE)_ RNA helicase SDE3 (SDE3)	-0.57744	0.0286479
6158	CATMA1B19326	AT1G20330	SMT2 (STEROL METHYLTRANSFERASE 2)_ S-adenosyl-methionine-sterol-C-methyltransferase	-0.660101	0.000661016
6164	CATMA1B21650	AT1G22530	transporter_ SEC14 cytosolic factor family protein / phosphoglyceride transfer family protein	-0.805139	2.82227e-07
6165	CATMA1B22090	AT1G23030	ubiquitin-protein ligase_ armadillo/beta-catenin repeat family protein / U-box domain-containing protein	-0.573539	0.0338287
6214	CATMA1B68460	AT1G79360	carbohydrate transporter/ sugar porter	-0.651097	0.00101968
6220	CATMA1B70055	AT1G80830	NRAMP1; manganese ion transporter/ metal ion transporter	-0.95084	2.90434e-11
6283	CATMA2A00220	AT2G01110	APG2 (ALBINO AND PALE GREEN 2)_ thylakoid membrane formation protein / cpTatC (APG2)	-0.651531	0.000998728
6297	CATMA2A00330	AT2G01270	ATQSOX2; electron transporter/ thiol-disulfide exchange intermediate protein binding / ubiquitin-protein ligase/ zinc ion binding	-0.582796	0.0227625
6310	CATMA2A00475	AT2G01420	PIN4 (PIN-FORMED 4); auxin:hydrogen symporter_ auxin transport protein, putative	-0.874045	4.22872e-09
6330	CATMA2A00680	AT2G01630	hydrolase, hydrolyzing O-glycosyl compounds_ glycosyl hydrolase family 17 protein / beta-1,3-glucanase, putative	-0.745688	8.10447e-06
6350	CATMA2A00870	AT2G01820	CYCJ18 (CYCLIN J18); ATP binding / protein kinase/ protein serine/threonine kinase/ protein-tyrosine kinase	-0.786248	8.42469e-07
6354	CATMA2A00905	AT2G01850	EXGT-A3; hydrolase, acting on glycosyl bonds_ xyloglucan:xyloglucosyl transferase / xyloglucan endotransglycosylase / endo-xyloglucan transferase (EXGT-A3)	-0.859722	1.04092e-08
6374	CATMA2A01105	AT2G02040	ATPTR2-B (NITRATE TRANSPORTER 1); transporter_ peptide transporter (PTR2-B) / oligopeptide transporter 1-1, putative (OPT1-1)	-0.588236	0.0179859
6379	CATMA2A01150	AT2G02080	transcription factor_ zinc finger (C2H2 type) family protein	-0.78378	9.70051e-07
6435	CATMA2A01845	AT2G02950	PKS1 (PHYTOCHROME KINASE SUBSTRATE 1)_ phytochrome kinase substrate 1 (PKS1)	-0.823943	9.27008e-08
6451	CATMA2A02050	AT2G03140	prenyl-dependent CAAX protease_ CAAX amino terminal protease family protein	-0.654328	0.000873358
6471	CATMA2A02260	AT2G03340	WRKY3; transcription factor	-0.69446	0.000120059
6497	CATMA2A02550	AT2G03640	RNA binding / nucleic acid binding / protein transporter_ nuclear transport factor 2 (NTF2) family protein / RNA recognition motif (RRM)-containing protein	-0.772215	1.86785e-06
6522	CATMA2A02770	AT2G03890	inositol or phosphatidylinositol kinase/ phosphotransferase, alcohol group as acceptor_ phosphatidylinositol 3- and 4-kinase family protein	-1.06824	0
6571	CATMA2A03550	AT2G04570	carboxylic ester hydrolase/ hydrolase, acting on ester bonds_ GDSL-motif lipase/hydrolase family protein	-1.47993	0
6577	CATMA2A03640	AT2G04690	unknown protein_ cellular repressor of E1A-stimulated genes (CREG) family	-0.683873	0.00020486
6630	CATMA2A04310	AT2G05540	unknown protein_ glycine-rich protein	-0.719436	3.30039e-05
6648	CATMA2A04550	AT2G05790	hydrolase, hydrolyzing O-glycosyl compounds_ glycosyl hydrolase family 17 protein	-0.696111	0.000110387
6661	CATMA2A04690	AT2G05920	peptidase/ subtilase	-0.90993	4.18225e-10
7023	CATMA2A11975	AT2G13360	AGT (ALANINE:GLYOXYLATE AMINOTRANSFERASE)_ serine-glyoxylate aminotransferase-related	-0.883976	2.24796e-09
7143	CATMA2A13930	AT2G15090	acyltransferase_ fatty acid elongase, putative	-0.914088	3.13669e-10
7182	CATMA2A14525	AT2G15620	NIR1; ferredoxin-nitrate reductase_ ferredoxin--nitrite reductase, putative	-0.608424	0.00737119
7228	CATMA2A15100	AT2G16280	acyltransferase_ very-long-chain fatty acid condensing enzyme, putative	-1.0392	0
7259	CATMA2A15440	AT2G16750	ATP binding / kinase/ protein kinase/ protein serine/threonine kinase/ protein-tyrosine kinase	-0.581673	0.023891
7275	CATMA2A15610	AT2G16940	RNA binding / nucleic acid binding_ RNA recognition motif (RRM)-containing protein	-0.647786	0.00119419
7306	CATMA2A15970	AT2G17230	unknown protein_ phosphate-responsive 1 family protein	-0.876948	3.52006e-09
7336	CATMA2A16240	AT2G17550	unknown protein	-0.572565	0.035256
7406	CATMA2A16940	AT2G18280	phosphoric diester hydrolase/ transcription factor protein binding	-0.794652	5.19512e-07
7409	CATMA2A16970	AT2G18300	transcription factor_ basic helix-loop-helix (bHLH) family protein	-0.791488	6.23563e-07
7421	CATMA2A17095	AT2G18440	GUT15 (GENE WITH UNSTABLE TRANSCRIPT 15)	-0.72329	2.69364e-05
7569	CATMA2A18530	AT2G20050	catalytic/ protein phosphatase type 2C/ protein serine/threonine phosphatase	-0.86667	6.73808e-09
7684	CATMA2A19700	AT2G21050	amino acid permease/ transporter	-0.63066	0.00267127
7806	CATMA2A20920	AT2G22400	unknown protein_ NOL1/NOP2/sun family protein	-0.577248	0.0288833
7809	CATMA2A20953	AT2G22430	ATHB6; transcription factor_ homeobox-leucine zipper protein 6 (HB-6) / HD-ZIP transcription factor 6	-0.598393	0.0115224
7820	CATMA2A21060	AT2G22540	SVP (SHORT VEGETATIVE PHASE); transcription factor_ short vegetative phase protein (SVP)	-0.660277	0.000655411
7827	CATMA2A21140	AT2G22650	oxidoreductase_ FAD-dependent oxidoreductase family protein	-0.609099	0.00715118
7829	CATMA2A21160	AT2G22660	unknown protein_ glycine-rich protein	-0.740384	1.08051e-05
7855	CATMA2A21470	AT2G22980	SCPL13; catalytic/ serine carboxypeptidase	-1.0509	0
7887	CATMA2A21867	AT2G23390	unknown protein	-0.697911	0.000100703
7896	CATMA2A21915	AT2G23460	XLG (EXTRA-LARGE G-PROTEIN); guanyl nucleotide binding / signal transducer unknown protein	-0.687053	0.000174628
7948	CATMA2A22490	AT2G24150	unknown protein	-0.795232	5.02364e-07
7961	CATMA2A22600	AT2G24270	ALDH11A3; aldehyde dehydrogenase/ oxidoreductase_ NADP-dependent glyceraldehyde-3-phosphate dehydrogenase, putative	-1.01099	0
7962	CATMA2A22610	AT2G24280	catalytic/ serine carboxypeptidase/ serine-type peptidase_ serine carboxypeptidase S28 family protein	-0.836449	4.36116e-08
8017	CATMA2A23190	AT2G24820	oxidoreductase_ Rieske (2Fe-2S) domain-containing protein	-0.694638	0.000118977
8036	CATMA2A23410	AT2G25090	CIPK16 (CBL-interacting protein kinase 16); ATP binding / kinase/ protein kinase/ protein serine/threonine kinase/ protein-tyrosine kinase_ CBL-interacting protein kinase 16 (CIPK16)	-0.667179	0.000468293
8072	CATMA2A23830	AT2G25490	EBF1 (EIN3-BINDING F BOX PROTEIN 1); ubiquitin-protein ligase_ F-box family protein (FBL6)	-0.604402	0.00882452
8143	CATMA2A24610	AT2G26250	FDH (FIDDLEHEAD); acyltransferase_ beta-ketoacyl-CoA synthase family (FIDDLEHEAD) (FDH)	-0.919406	2.2073e-10
8151	CATMA2A24675	AT2G26330	ER (ERECTA)_ leucine-rich repeat protein kinase, putative (ERECTA)	-0.636537	0.00203108
8191	CATMA2A25050	AT2G26730	ATP binding / protein kinase/ protein serine/threonine kinase/ protein-tyrosine kinase_ leucine-rich repeat transmembrane protein kinase, putative	-0.806442	2.6149e-07
8207	CATMA2A25250	AT2G26910	ATPase, coupled to transmembrane movement of substances_ ABC transporter family protein	-0.840894	3.32663e-08
8222	CATMA2A25410	AT2G27040	AGO4 (ARGONAUTE 4)_ PAZ domain-containing protein / piwi domain-containing protein	-0.60546	0.00841763
8223	CATMA2A25415	AT2G27050	EIL1 (ETHYLENE-INSENSITIVE3-LIKE 1); transcription factor_ ethylene-insensitive3-like1 (EIL1)	-0.665856	0.000499577
8295	CATMA2A26230	AT2G27810	permease_ xanthine/uracil permease family protein	-0.774944	1.60166e-06
8312	CATMA2A26390	AT2G28000	CPN60A; ATP binding / protein binding_ RuBisCO subunit binding-protein alpha subunit, chloroplast / 60 kDa chaperonin alpha subunit / CPN-60 alpha	-0.576239	0.0301554
8320	CATMA2A26510	AT2G28110	transferase_ exostosin family protein	-1.21702	0
8324	CATMA2A26550	AT2G28150	unknown protein	-0.74761	7.29922e-06
8329	CATMA2A26586	AT2G28200	nucleic acid binding / transcription factor/ zinc ion binding_ zinc finger (C2H2 type) family protein	-0.723998	2.59463e-05
8354	CATMA2A26890	AT2G28450	nucleic acid binding_ zinc finger (CCCH-type) family protein	-0.589957	0.016687
8355	CATMA2A26900	AT2G28470	BGAL8; beta-galactosidase/ sugar binding_ beta-galactosidase, putative / lactase, putative	-0.772575	1.83039e-06
8371	CATMA2A27045	AT2G28630	acyltransferase_ beta-ketoacyl-CoA synthase family protein	-1.06107	0
8450	CATMA2A28010	AT2G29630	catalytic_ thiamine biosynthesis family protein / thiC family protein	-1.0129	0
8453	CATMA2A28040	AT2G29650	carbohydrate transporter/ organic anion transporter/ sugar porter_ inorganic phosphate transporter, putative	-0.615589	0.0053347
8455	CATMA2A28060	AT2G29670	unknown protein	-0.663658	0.000556112
8478	CATMA2A28315	AT2G29980	FAD3 (FATTY ACID DESATURASE 3); omega-3 fatty acid desaturase_ omega-3 fatty acid desaturase, endoplasmic reticulum (FAD3)	-0.706742	6.3967e-05
8527	CATMA2A28765	AT2G30520	RPT2 (ROOT PHOTOTROPISM 2); protein binding_ signal transducer of phototropic response (RPT2)	-1.12832	0
8544	CATMA2A28950	AT2G30700	unknown protein	-0.583867	0.0217351
8585	CATMA2A29365	AT2G31150	unknown protein	-0.843812	2.78294e-08
8586	CATMA2A29370	AT2G31150	unknown protein	-0.747045	7.52743e-06
8599	CATMA2A29490	AT2G31280	transcription factor_ basic helix-loop-helix (bHLH) protein-related	-0.641904	0.00157815
8660	CATMA2A30150	AT2G31890	unknown protein	-0.665806	0.000500805
8681	CATMA2A30355	AT2G32080	PUR ALPHA-1; nucleic acid binding_ PUR alpha-1 protein	-0.585862	0.0199378
8715	CATMA2A30730	AT2G32440	KAO2 (ENT-KAURENOIC ACID HYDROXYLASE 2); oxygen binding_ ent-kaurenoic acid hydroxylase, putative / cytochrome P450, putative	-0.623368	0.0037403
8778	CATMA2A31230	AT2G33060	kinase/ protein binding_ leucine-rich repeat family protein	-0.665647	0.000504712
8805	CATMA2A31500	AT2G33340	nucleotide binding / ubiquitin-protein ligase_ transducin family protein / WD-40 repeat family protein	-0.609733	0.00695012
8866	CATMA2A32120	AT2G33990	calmodulin binding	-0.665572	0.000506565
8907	CATMA2A32580	AT2G34430	LHB1B1; chlorophyll binding_ chlorophyll A-B binding protein / LHCII type I (LHB1B1)	-0.620998	0.00416962
8915	CATMA2A32650	AT2G34510	unknown protein	-0.841536	3.19884e-08
8942	CATMA2A32880	AT2G34750	RNA polymerase I transcription factor_ RNA polymerase I specific transcription initiation factor RRN3 family protein	-0.679088	0.000260158
8943	CATMA2A32895	AT2G34770	FAH1 (FATTY ACID HYDROXYLASE 1); catalytic_ fatty acid hydroxylase (FAH1)	-0.634168	0.00226895
8971	CATMA2A33180	AT2G35060	KUP11; potassium ion transporter_ potassium transporter family protein	-0.877274	3.44455e-09
8977	CATMA2A33270	AT2G35130	unknown protein_ pentatricopeptide (PPR) repeat-containing protein	-0.734254	1.50277e-05
8990	CATMA2A33390	AT2G35260	unknown protein	-0.746235	7.86688e-06
9033	CATMA2A33850	AT2G35670	FIS2 (FERTILIZATION INDEPENDENT SEED 2); transcription factor phosphoprotein phosphatase/ protein tyrosine/serine/threonine phosphatase	-0.636907	0.0019962
9046	CATMA2A33980	AT2G35800	binding / calcium ion binding_ mitochondrial substrate carrier family protein	-0.824557	8.9355e-08
9062	CATMA2A34210	AT2G36000	unknown protein_ mitochondrial transcription termination factor-related / mTERF-related	-0.693869	0.000123722
9066	CATMA2A34250	AT2G36050	unknown protein_ ovate protein-related	-0.658027	0.000730793
9142	CATMA2A35085	AT2G36830	GAMMA-TIP; water channel_ major intrinsic family protein / MIP family protein	-0.861604	9.25324e-09
9159	CATMA2A35265	AT2G36990	SIGF (RNA POLYMERASE SIGMA-70 FACTOR); DNA binding / DNA-directed RNA polymerase/ transcription factor_ RNA polymerase sigma subunit SigF (sigF) / sigma-like factor (SIG6)	-0.81159	1.93168e-07
9177	CATMA2A35430	AT2G37130	peroxidase_ peroxidase 21 (PER21) (P21) (PRXR5)	-1.62379	0
9180	CATMA2A35456	AT2G37180	RD28; water channel_ plasma membrane intrinsic protein 2C (PIP2C) / aquaporin PIP2.3 (PIP2.3) / water-stress induced tonoplast intrinsic protein (RD28)	-0.989144	0
9183	CATMA2A35500	AT2G37220	RNA binding / nucleic acid binding_ 29 kDa ribonucleoprotein, chloroplast, putative / RNA-binding protein cp29, putative	-0.784784	9.1603e-07
9208	CATMA2A35760	AT2G37480	unknown protein glutamate N-acetyltransferase	-0.57212	0.0359276
9267	CATMA2A36343	AT2G38040	CAC3; acetyl-CoA carboxylase_ acetyl co-enzyme A carboxylase carboxyltransferase alpha subunit family	-0.704355	7.23538e-05
9276	CATMA2A36420	AT2G38120	AUX1 (AUXIN RESISTANT 1); amino acid permease/ transporter	-0.852906	1.58984e-08
9283	CATMA2A36480	AT2G38180	carboxylic ester hydrolase/ hydrolase, acting on ester bonds_ GDSL-motif lipase/hydrolase family protein	-0.569523	0.0400981
9301	CATMA2A36695	AT2G38400	AGT3 (ALANINE:GLYOXYLATE AMINOTRANSFERASE 3); alanine-glyoxylate transaminase/ pyridoxal phosphate binding / transaminase_ alanine--glyoxylate aminotransferase, putative / beta-alanine-pyruvate aminotransferase, putative / AGT, putative	-0.747035	7.53135e-06
9323	CATMA2A36930	AT2G38650	transferase, transferring glycosyl groups_ glycosyl transferase family 8 protein	-0.579283	0.026474
9338	CATMA2A37070	AT2G38800	calmodulin binding	-0.620622	0.00424179
9355	CATMA2A37240	AT2G39000	N-acetyltransferase_ GCN5-related N-acetyltransferase (GNAT) family protein	-0.629535	0.00281439
9356	CATMA2A37250	AT2G39010	PIP2;6/PIP2E; water channel_ aquaporin, putative	-0.579272	0.026486
9385	CATMA2A37550	AT2G39310	unknown protein_ jacalin lectin family protein	-0.621587	0.00405868
9411	CATMA2A37840	AT2G39570	amino acid binding_ ACT domain-containing protein	-0.900501	7.72555e-10
9433	CATMA2A38025	AT2G39800	P5CS1 (DELTA1-PYRROLINE-5-CARBOXYLATE SYNTHASE 1)_ delta 1-pyrroline-5-carboxylate synthetase A / P5CS A (P5CS1)	-0.615893	0.00526162
9442	CATMA2A38100	AT2G39870	unknown protein	-0.711765	4.92975e-05
9491	CATMA2A38590	AT2G40316	unknown protein	-0.566437	0.0456607
9499	CATMA2A38680	AT2G40400	unknown protein	-0.584793	0.0208821
9501	CATMA2A38710	AT2G40420	amino acid-polyamine transporter	-0.919034	2.26539e-10
9546	CATMA2A39180	AT2G40840	DPE2 (DISPROPORTIONATING ENZYME 2); 4-alpha-glucanotransferase/ catalytic_ glycoside hydrolase family 77 protein	-0.578215	0.0277134
9548	CATMA2A39200	AT2G40860	ATP binding / catalytic/ protein kinase/ protein phosphatase type 2C/ protein serine/threonine kinase/ protein-tyrosine kinase_ protein kinase family protein / protein phosphatase 2C ( PP2C) family protein	-0.585965	0.0198495
9618	CATMA2A39930	AT2G41530	catalytic/ hydrolase, acting on ester bonds_ esterase, putative	-0.625281	0.00342548
9619	CATMA2A39940	AT2G41540	glycerol-3-phosphate dehydrogenase (NAD+) unknown protein	-0.822773	9.94273e-08
9620	CATMA2A39950	AT2G41540	glycerol-3-phosphate dehydrogenase (NAD+) unknown protein	-0.634352	0.00224956
9621	CATMA2A39960	AT2G41560	ACA4 (AUTO-INHIBITED CA(2+)-ATPASE, ISOFORM 4); calcium-transporting ATPase/ calmodulin binding_ calcium-transporting ATPase 4, plasma membrane-type / Ca2+-ATPase, isoform 4 (ACA4)	-0.909925	4.18225e-10
9660	CATMA2A40400	AT2G41990	unknown protein	-1.18898	0
9666	CATMA2A40460	AT2G42070	hydrolase_ MutT/nudix family protein	-0.573396	0.0340345
9669	CATMA2A40490	AT2G42100	motor/ protein binding / structural constituent of cytoskeleton_ actin, putative	-0.702247	8.06419e-05
9676	CATMA2A40560	AT2G42170	motor/ protein binding / structural constituent of cytoskeleton_ actin, putative	-0.646191	0.00128829
9689	CATMA2A40690	AT2G42300	DNA binding / transcription factor_ basic helix-loop-helix (bHLH) family protein	-0.783551	9.82824e-07
9690	CATMA2A40710	AT2G42320	unknown protein_ nucleolar protein gar2-related	-0.718514	3.46408e-05
9697	CATMA2A40780	AT2G42380	DNA binding / transcription factor_ bZIP transcription factor family protein	-0.843087	2.90957e-08
9718	CATMA2A40990	AT2G42570	unknown protein	-0.569939	0.0393993
9722	CATMA2A41020	AT2G42600	ATPPC2 (PHOSPHOENOLPYRUVATE CARBOXYLASE 2); phosphoenolpyruvate carboxylase	-0.795517	4.94145e-07
9753	CATMA2A41305	AT2G42890	MEI2; RNA binding / nucleic acid binding_ RNA recognition motif (RRM)-containing protein	-0.927159	1.336e-10
9766	CATMA2A41410	AT2G43010	PIF4 (PHYTOCHROME INTERACTING FACTOR 4); DNA binding / transcription factor_ phytochrome-interacting factor 4 (PIF4) / basic helix-loop-helix protein 9 (bHLH9) / short under red-light 2 (SRL2)	-0.961763	1.16174e-11
9800	CATMA2A41775	AT2G43360	BIO2 (BIOTIN AUXOTROPH 2); biotin synthase_ biotin synthase (BioB) (BIO2)	-0.670625	0.000395446
9804	CATMA2A41800	AT2G43400	catalytic/ electron acceptor/ electron-transferring-flavoprotein dehydrogenase/ oxidoreductase_ electron transfer flavoprotein-ubiquinone oxidoreductase family protein	-0.626447	0.0032463
9831	CATMA2A42080	AT2G43680	calmodulin binding	-0.766889	2.51779e-06
9887	CATMA2A42660	AT2G44230	unknown protein	-0.797149	4.49587e-07
9988	CATMA2A43690	AT2G45290	transketolase_ transketolase, putative	-0.718303	3.50277e-05
10004	CATMA2A43870	AT2G45470	FLA8_ fasciclin-like arabinogalactan-protein (FLA8)	-0.749999	6.40606e-06
10017	CATMA2A43990	AT2G45590	ATP binding / protein kinase/ protein serine/threonine kinase/ protein-tyrosine kinase_ protein kinase family protein	-0.570511	0.0384588
10020	CATMA2A44020	AT2G45620	nucleotidyltransferase_ nucleotidyltransferase family protein	-0.617748	0.00483612
10058	CATMA2A44365	AT2G45960	PIP1B; water channel_ plasma membrane intrinsic protein 1B (PIP1B) / aquaporin PIP1.2 (PIP1.2) / transmembrane protein A (TMPA)	-0.677576	0.00028047
10093	CATMA2A44730	AT2G46370	JAR1 (JASMONATE RESISTANT 1)_ auxin-responsive GH3 family protein	-0.819826	1.18538e-07
10113	CATMA2A44970	AT2G46550	unknown protein	-0.671934	0.00037077
10128	CATMA2A45110	AT2G46690	unknown protein_ auxin-responsive family protein	-0.752683	5.53017e-06
10132	CATMA2A45150	AT2G46710	Rac GTPase activator	-0.635655	0.00211668
10174	CATMA2A45610	AT2G47160	BOR1 (REQUIRES HIGH BORON 1); anion exchanger_ anion exchange family protein	-0.61046	0.00672646
10180	CATMA2A45670	AT2G47220	3prim-5prim-exoribonuclease/ RNA binding	-0.663708	0.00055477
10204	CATMA2A45900	AT2G47440	heat shock protein binding / unfolded protein binding_ DNAJ heat shock N-terminal domain-containing protein	-0.905535	5.57634e-10
10205	CATMA2A45910	AT2G47450	CAO (CHAOS); chromatin binding_ chloroplast signal recognition particle component (CAO)	-0.664126	0.000543599
10255	CATMA2A46370	AT2G47940	DEGP2; serine-type peptidase/ trypsin_ DegP2 protease (DEGP2)	-0.732763	1.6277e-05
10256	CATMA2A46380	AT2G47940	DEGP2; serine-type peptidase/ trypsin_ DegP2 protease (DEGP2)	-0.585973	0.0198419
10280	CATMA2B00960	AT2G01910	unknown protein_ microtubule associated protein (MAP65/ASE1) family protein	-0.963428	1.16174e-11
10292	CATMA2B03260	AT2G04270	catalytic/ ribonuclease unknown protein	-0.670114	0.000405496
10461	CATMA2B27340	AT2G28950	ATEXPA6 (ARABIDOPSIS THALIANA EXPANSIN A6)	-0.705196	6.92845e-05
10470	CATMA2B28060	AT2G29670	unknown protein	-0.646699	0.00125757
10526	CATMA2B36420	AT2G38120	AUX1 (AUXIN RESISTANT 1); amino acid permease/ transporter	-1.21239	0
10530	CATMA2B37920	AT2G39670	catalytic/ iron ion binding_ radical SAM domain-containing protein	-0.627708	0.0030626
10556	CATMA2B41020	AT2G42600	ATPPC2 (PHOSPHOENOLPYRUVATE CARBOXYLASE 2); phosphoenolpyruvate carboxylase	-0.800087	3.79028e-07
10575	CATMA2B45610	AT2G47160	BOR1 (REQUIRES HIGH BORON 1); anion exchanger_ anion exchange family protein	-0.937239	6.97042e-11
10622	CATMA3A00185	AT3G01190	peroxidase_ peroxidase 27 (PER27) (P27) (PRXR7)	-1.38755	0
10629	CATMA3A00250	AT3G01260	aldose 1-epimerase	-0.999684	0
10634	CATMA3A00290	AT3G01310	acid phosphatase	-0.629799	0.00278015
10655	CATMA3A00460	AT3G01470	ATHB-1; transcription factor_ homeobox-leucine zipper protein 5 (HAT5) / HD-ZIP protein 5 / HD-ZIP protein (HB-1)	-1.1153	0
10668	CATMA3A00590	AT3G01590	aldose 1-epimerase	-0.685203	0.000191645
10677	CATMA3A00690	AT3G01690	catalytic	-0.747321	7.41484e-06
10685	CATMA3A00780	AT3G01770	DNA binding_ DNA-binding bromodomain-containing protein	-0.717862	3.58464e-05
10714	CATMA3A01040	AT3G02060	ATP binding / ATP-dependent helicase/ helicase/ nucleic acid binding / transcription factor_ DEAD/DEAH box helicase, putative	-0.654349	0.0008725
10755	CATMA3A01410	AT3G02450	ATP binding / ATPase/ nucleoside-triphosphatase/ nucleotide binding_ cell division protein ftsH, putative	-0.690102	0.000149736
10757	CATMA3A01425	AT3G02470	SAMDC (S-ADENOSYLMETHIONINE DECARBOXYLASE); adenosylmethionine decarboxylase_ adenosylmethionine decarboxylase family protein	-0.831104	6.02767e-08
10778	CATMA3A01650	AT3G02690	unknown protein_ integral membrane family protein	-0.574299	0.0327533
10925	CATMA3A03260	AT3G04290	carboxylic ester hydrolase/ hydrolase, acting on ester bonds_ GDSL-motif lipase/hydrolase family protein	-0.885705	2.00981e-09
10968	CATMA3A03746	AT3G04730	IAA16; transcription factor_ auxin-responsive protein / indoleacetic acid-induced protein 16 (IAA16)	-0.572352	0.0355753
10971	CATMA3A03770	AT3G04760	unknown protein_ pentatricopeptide (PPR) repeat-containing protein	-0.870103	5.42531e-09
10972	CATMA3A03780	AT3G04760	unknown protein_ pentatricopeptide (PPR) repeat-containing protein	-0.841018	3.30166e-08
10976	CATMA3A03820	AT3G04810	ATP binding / kinase/ protein kinase/ protein serine/threonine kinase/ protein-tyrosine kinase pseudouridylate synthase	-0.794512	5.2374e-07
10987	CATMA3A03930	AT3G04910	WNK1 (WITH NO LYSINE (K) 1); kinase_ protein kinase family protein	-0.664437	0.000535405
11004	CATMA3A04100	AT3G05100	S-adenosylmethionine-dependent methyltransferase	-0.799228	3.98464e-07
11089	CATMA3A04930	AT3G05900	unknown protein_ neurofilament protein-related	-0.947075	3.48521e-11
11090	CATMA3A04940	AT3G05910	carboxylic ester hydrolase_ pectinacetylesterase, putative	-0.78002	1.20156e-06
11110	CATMA3A05140	AT3G06080	unknown protein	-1.23521	0
11146	CATMA3A05510	AT3G06430	EMB2750_ pentatricopeptide (PPR) repeat-containing protein	-0.641743	0.00159019
11185	CATMA3A05990	AT3G06770	polygalacturonase_ glycoside hydrolase family 28 protein / polygalacturonase (pectinase) family protein	-1.05079	0
11205	CATMA3A06180	AT3G06980	ATP binding / ATP-dependent helicase/ helicase/ nucleic acid binding_ DEAD/DEAH box helicase, putative	-0.907913	4.76312e-10
11264	CATMA3A06780	AT3G07540	actin binding_ formin homology 2 domain-containing protein / FH2 domain-containing protein	-0.597941	0.0117547
11265	CATMA3A06790	AT3G07550	ubiquitin-protein ligase_ F-box family protein (FBL12)	-0.570842	0.0379241
11308	CATMA3A07270	AT3G08010	unknown protein	-0.663337	0.00056488
11358	CATMA3A07765	AT3G08940	LHCB4.2_ chlorophyll A-B binding protein (LHCB4.2)	-0.892565	1.29534e-09
11428	CATMA3A08500	AT3G09650	HCF152 (HIGH CHLOROPHYLL FLUORESCENCE 152)_ pentatricopeptide (PPR) repeat-containing protein	-0.670291	0.000401989
11462	CATMA3A08830	AT3G09950	unknown protein	-0.662583	0.000585977
11485	CATMA3A09195	AT3G10230	LYC (LYCOPENE CYCLASE); lycopene beta cyclase	-0.571391	0.0370543
11488	CATMA3A09220	AT3G10260	unknown protein_ reticulon family protein	-1.17717	0
11530	CATMA3A09700	AT3G10670	ATNAP7_ ABC transporter family protein	-0.763623	3.02078e-06
11608	CATMA3A10440	AT3G11450	DNA binding / heat shock protein binding / unfolded protein binding_ DNAJ heat shock N-terminal domain-containing protein / cell division protein-related	-0.58222	0.0233354
11612	CATMA3A10462	AT3G11490	Rac GTPase activator	-0.622049	0.00397356
11619	CATMA3A10510	AT3G11560	unknown protein unknown protein	-0.863197	8.37613e-09
11622	CATMA3A10550	AT3G11590	unknown protein	-0.77292	1.79524e-06
11633	CATMA3A10640	AT3G11700	unknown protein_ beta-Ig-H3 domain-containing protein / fasciclin domain-containing protein	-0.57248	0.0353833
11692	CATMA3A11290	AT3G12345	unknown protein	-0.926508	1.39408e-10
11734	CATMA3A11725	AT3G12750	ZIP1 (ZRT, IRT-LIKE PROTEIN); zinc ion transporter_ zinc transporter (ZIP1)	-0.698922	9.56295e-05
11752	CATMA3A11910	AT3G12930	unknown protein	-0.591681	0.015477
11762	CATMA3A12010	AT3G13000	transcription factor	-0.63713	0.00197541
11770	CATMA3A12090	AT3G13062	unknown protein	-1.19918	0
11819	CATMA3A12606	AT3G13450	DIN4 (DARK INDUCIBLE 4); 3-methyl-2-oxobutanoate dehydrogenase (2-methylpropanoyl-transferring)_ 2-oxoisovalerate dehydrogenase / 3-methyl-2-oxobutanoate dehydrogenase / branched-chain alpha-keto acid dehydrogenase E1 beta subunit (DIN4)	-1.13864	0
11825	CATMA3A12650	AT3G13510	unknown protein	-0.650153	0.00106673
11852	CATMA3A12935	AT3G13750	BGAL1; beta-galactosidase/ sugar binding_ beta-galactosidase, putative / lactase, putative	-0.598166	0.0116387
11853	CATMA3A12940	AT3G13760	protein binding / zinc ion binding_ DC1 domain-containing protein	-0.758428	4.02969e-06
11888	CATMA3A13290	AT3G14067	peptidase/ subtilase	-1.19697	0
11906	CATMA3A13480	AT3G14210	carboxylic ester hydrolase/ hydrolase, acting on ester bonds_ myrosinase-associated protein, putative	-0.80963	2.16821e-07
11910	CATMA3A13520	AT3G14240	subtilase_ subtilase family protein	-0.791215	6.33443e-07
11929	CATMA3A13690	AT3G14415	glycolate oxidase/ oxidoreductase_(S)-2-hydroxy-acid oxidase, peroxisomal, putative / glycolate oxidase, putative / short chain alpha-hydroxy acid oxidase, putative	-0.573064	0.0345178
11930	CATMA3A13700	AT3G14420	glycolate oxidase/ oxidoreductase_ (S)-2-hydroxy-acid oxidase, peroxisomal, putative / glycolate oxidase, putative / short chain alpha-hydroxy acid oxidase, putative	-0.588827	0.0175295
11948	CATMA3A14030	AT3G14680	CYP72A14; heme binding / iron ion binding / monooxygenase/ oxygen binding	-0.605701	0.00832725
11973	CATMA3A14290	AT3G14930	uroporphyrinogen decarboxylase_ uroporphyrinogen decarboxylase, putative / UPD, putative	-0.640186	0.00171133
12041	CATMA3A14980	AT3G15570	signal transducer_ phototropic-responsive NPH3 family protein	-0.618482	0.00467717
12064	CATMA3A15230	AT3G15840	unknown protein	-0.580677	0.0249371
12065	CATMA3A15240	AT3G15850	FAD5 (FATTY ACID DESATURASE 5); oxidoreductase_ fatty acid desaturase family protein	-0.783423	9.89986e-07
12082	CATMA3A15420	AT3G16000	MFP1 (MAR BINDING FILAMENT-LIKE PROTEIN 1)_ matrix-localized MAR DNA-binding protein-related	-0.789128	7.14213e-07
12106	CATMA3A15645	AT3G16240	DELTA-TIP; water channel_ delta tonoplast integral protein (delta-TIP)	-0.602348	0.0096699
12121	CATMA3A15780	AT3G16370	carboxylic ester hydrolase/ hydrolase, acting on ester bonds_ GDSL-motif lipase/hydrolase family protein	-1.01994	0
12133	CATMA3A15940	AT3G16520	UDP-glycosyltransferase	-0.751991	5.74412e-06
12136	CATMA3A15990	AT3G16560	catalytic/ protein phosphatase type 2C	-0.799128	4.00782e-07
12155	CATMA3A16175	AT3G16770	ATEBP/RAP2.3; DNA binding / transcription factor_ AP2 domain-containing protein RAP2.3 (RAP2.3)	-0.583815	0.021784
12163	CATMA3A16250	AT3G16857	ARR1 (ARABIDOPSIS RESPONSE REGULATOR 1); transcription factor/ two-component response regulator	-0.566322	0.0458807
12173	CATMA3A16345	AT3G16950	LPD1 (LIPOAMIDE DEHYDROGENASE 1); FAD binding / dihydrolipoyl dehydrogenase/ disulfide oxidoreductase/ oxidoreductase_ dihydrolipoamide dehydrogenase 1, plastidic / lipoamide dehydrogenase 1 (PTLPD1)	-0.599501	0.0109717
12182	CATMA3A16430	AT3G17040	HCF107 (HIGH CHLOROPHYLL FLUORESCENT 107)_ tetratricopeptide repeat (TPR)-containing protein	-0.872976	4.52497e-09
12232	CATMA3A16940	AT3G17510	CIPK1 (CBL-INTERACTING PROTEIN KINASE 1); ATP binding / kinase/ protein kinase/ protein serine/threonine kinase/ protein-tyrosine kinase_ CBL-interacting protein kinase 1 (CIPK1)	-0.920517	2.09113e-10
12263	CATMA3A17290	AT3G17790	ATACP5; protein serine/threonine phosphatase unknown protein	-0.586731	0.0192005
12284	CATMA3A17500	AT3G18035	HON4; DNA binding_ histone H1/H5 family protein	-0.630876	0.00264459
12286	CATMA3A17520	AT3G18050	unknown protein	-1.23948	0
12306	CATMA3A17770	AT3G18230	unknown protein_ octicosapeptide/Phox/Bem1p (PB1) domain-containing protein	-0.584276	0.0213545
12320	CATMA3A17960	AT3G18390	EMB1865	-0.660044	0.000662857
12330	CATMA3A18080	AT3G18490	pepsin A_ aspartyl protease family protein	-0.793502	5.55218e-07
12424	CATMA3A18980	AT3G19370	unknown protein	-0.709173	5.64016e-05
12434	CATMA3A19070	AT3G19480	amino acid binding / oxidoreductase, acting on the CH-OH group of donors, NAD or NADP as acceptor / phosphoglycerate dehydrogenase_ D-3-phosphoglycerate dehydrogenase, putative / 3-PGDH, putative	-0.5674	0.0438496
12435	CATMA3A19080	AT3G19480	amino acid binding / oxidoreductase, acting on the CH-OH group of donors, NAD or NADP as acceptor / phosphoglycerate dehydrogenase ATNHD1; sodium:hydrogen antiporter	-0.576304	0.0300715
12473	CATMA3A19415	AT3G19820	DWF1 (DIMINUTO 1); catalytic_ cell elongation protein / DWARF1 / DIMINUTO (DIM)	-0.752724	5.51766e-06
12478	CATMA3A19460	AT3G19850	protein binding / signal transducer_ phototropic-responsive NPH3 family protein	-1.24807	0
12479	CATMA3A19470	AT3G19860	DNA binding_ basic helix-loop-helix (bHLH) family protein	-0.734682	1.46872e-05
12533	CATMA3A20050	AT3G20370	unknown protein_ meprin and TRAF homology domain-containing protein / MATH domain-containing protein	-0.568743	0.0414383
12579	CATMA3A20560	AT3G20820	protein binding_ leucine-rich repeat family protein	-1.06247	0
12695	CATMA3A22050	AT3G22104	protein binding / signal transducer_ phototropic-responsive NPH3 protein-related	-0.98516	0
12730	CATMA3A22440	AT3G22440	unknown protein_ hydroxyproline-rich glycoprotein family protein	-0.759239	3.85299e-06
12776	CATMA3A22910	AT3G22960	pyruvate kinase	-0.714684	4.23352e-05
12787	CATMA3A23020	AT3G23070	unknown protein unknown protein	-0.581916	0.0236424
12851	CATMA3A23650	AT3G23700	RNA binding_ S1 RNA-binding domain-containing protein	-0.820385	1.14658e-07
12858	CATMA3A23750	AT3G23800	selenium binding	-0.569426	0.0402616
12877	CATMA3A23970	AT3G24040	transferase, transferring glycosyl groups_ glycosyltransferase family 14 protein / core-2/I-branching enzyme family protein	-0.590177	0.0165275
12904	CATMA3A24233	AT3G24300	ATAMT1;3; ammonium transporter_ ammonium transporter 1, member 3 (AMT1.3)	-0.979417	5.80869e-12
12974	CATMA3A24990	AT3G25150	RNA binding / nucleic acid binding / protein transporter_ nuclear transport factor 2 (NTF2) family protein / RNA recognition motif (RRM)-containing protein	-0.565826	0.0468457
13016	CATMA3A25470	AT3G25690	CHUP1 (CHLOROPLAST UNUSUAL POSITIONING 1)_ hydroxyproline-rich glycoprotein family protein	-0.734419	1.48956e-05
13043	CATMA3A25835	AT3G26030	ATBprim DELTA; protein phosphatase type 2A regulator_ serine/threonine protein phosphatase 2A (PP2A) regulatory subunit Bprim, putative	-0.737463	1.26487e-05
13080	CATMA3A26355	AT3G26520	TIP2 (TONOPLAST INTRINSIC PROTEIN 2); water channel_ tonoplast intrinsic protein, putative	-0.925075	1.51026e-10
13128	CATMA3A26790	AT3G27020	oligopeptide transporter_ oligopeptide transporter OPT family protein	-0.879533	2.98567e-09
13142	CATMA3A26965	AT3G27170	CLC-B; anion channel/ voltage-gated chloride channel_ chloride channel protein (CLC-b)	-0.756406	4.50577e-06
13222	CATMA3A27830	AT3G28040	ATP binding / kinase/ protein serine/threonine kinase_ leucine-rich repeat transmembrane protein kinase, putative	-1.29504	0
13223	CATMA3A27840	AT3G28050	unknown protein_ nodulin MtN21 family protein	-0.716	3.95203e-05
13270	CATMA3A28430	AT3G28550	structural constituent of cell wall_ proline-rich extensin-like family protein	-0.642605	0.00152684
13301	CATMA3A28770	AT3G28860	ATMDR1/ATMDR11/PGP19; ATPase, coupled to transmembrane movement of substances_ multidrug resistance P-glycoprotein, putative	-0.633005	0.00239529
13423	CATMA3A30650	AT3G30390	amino acid permease	-0.871454	4.98385e-09
13505	CATMA3A33270	AT3G32940	unknown protein	-0.570846	0.0379185
13510	CATMA3A33376	AT3G33004	unknown protein_ pseudogene, DNA-directed RNA polymerase beta-chain	-0.625694	0.00336087
13669	CATMA3A37090	AT3G44200	ATP binding / kinase/ protein kinase/ protein serine/threonine kinase/ protein-tyrosine kinase	-0.766875	2.51981e-06
13683	CATMA3A37240	AT3G44330	unknown protein	-0.636256	0.00205802
13691	CATMA3A37360	AT3G44430	unknown protein	-0.580153	0.0255037
13765	CATMA3A38355	AT3G45300	IVD (ISOVALERYL-COA-DEHYDROGENASE)_ isovaleryl-CoA-dehydrogenase (IVD)	-0.765051	2.7899e-06
13766	CATMA3A38360	AT3G45310	cysteine-type endopeptidase/ cysteine-type peptidase	-0.719172	3.34637e-05
13814	CATMA3A39110	AT3G46130	MYB111; DNA binding	-0.947176	3.48521e-11
13852	CATMA3A39690	AT3G46610	unknown protein_ pentatricopeptide (PPR) repeat-containing protein	-0.639036	0.00180643
13910	CATMA3A40350	AT3G47340	ASN1 (DARK INDUCIBLE 6)_ asparagine synthetase 1 (glutamine-hydrolyzing) / glutamine-dependent asparagine synthetase 1 (ASN1)	-0.879623	2.96824e-09
13935	CATMA3A40610	AT3G47620	transcription factor_ TCP family transcription factor, putative	-0.708489	5.84389e-05
13974	CATMA3A41126	AT3G48110	EDD1 (EMBRYO-DEFECTIVE-DEVELOPMENT 1)_ aminoacyl-t-RNA synthetase, putative	-0.598168	0.0116378
13988	CATMA3A41170	AT3G48200	unknown protein	-0.744205	8.78487e-06
14006	CATMA3A41340	AT3G48360	protein binding / transcription regulator_ speckle-type POZ protein-related	-0.701635	8.32161e-05
14008	CATMA3A41360	AT3G48390	unknown protein_ MA3 domain-containing protein	-1.00756	0
14026	CATMA3A41520	AT3G48560	CSR1 (CHLORSULFURON/IMIDAZOLINONE RESISTANT 1)_ acetolactate synthase, chloroplast / acetohydroxy-acid synthase (ALS)	-0.680653	0.000240646
14041	CATMA3A41710	AT3G48720	transferase_ transferase family protein	-1.58944	0
14043	CATMA3A41730	AT3G48740	unknown protein_ nodulin MtN3 family protein	-0.92661	1.39408e-10
14092	CATMA3A42250	AT3G49220	enzyme inhibitor/ pectinesterase	-0.660033	0.000663184
14113	CATMA3A42510	AT3G49490	unknown protein	-0.710632	5.2289e-05
14125	CATMA3A42710	AT3G49670	ATP binding / protein kinase/ protein serine/threonine kinase/ protein-tyrosine kinase_ leucine-rich repeat transmembrane protein kinase, putative	-1.52236	0
14152	CATMA3A43010	AT3G49960	peroxidase	-0.997162	0
14223	CATMA3A43700	AT3G50700	nucleic acid binding / transcription factor/ zinc ion binding_ zinc finger (C2H2 type) family protein	-0.815813	1.50474e-07
14228	CATMA3A43750	AT3G50740	UDP-glycosyltransferase/ transferase, transferring glycosyl groups	-0.771368	1.95894e-06
14255	CATMA3A44010	AT3G51000	catalytic/ epoxide hydrolase_ epoxide hydrolase, putative	-0.661325	0.000622911
14301	CATMA3A44530	AT3G51520	diacylglycerol O-acyltransferase_ diacylglycerol acyltransferase family	-0.80276	3.2434e-07
14314	CATMA3A44650	AT3G51670	transporter_ SEC14 cytosolic factor family protein / phosphoglyceride transfer family protein	-0.598129	0.0116579
14318	CATMA3A44690	AT3G51730	unknown protein_ saposin B domain-containing protein	-0.839553	3.61068e-08
14329	CATMA3A44766	AT3G51840	ACX4 (ACYL-COA OXIDASE 4); oxidoreductase_ short-chain acyl-CoA oxidase	-0.608392	0.00738185
14341	CATMA3A44850	AT3G51950	RNA binding / nucleic acid binding_ zinc finger (CCCH-type) family protein / RNA recognition motif (RRM)-containing protein	-1.21157	0
14350	CATMA3A44970	AT3G52060	unknown protein	-0.892451	1.30115e-09
14426	CATMA3A45773	AT3G52840	beta-galactosidase_ beta-galactosidase, putative / lactase, putative	-0.70252	7.95195e-05
14532	CATMA3A46865	AT3G53920	SIGC; DNA binding / DNA-directed RNA polymerase/ transcription factor_ RNA polymerase sigma subunit SigC (sigC) / sigma factor 3 (SIG3)	-0.665205	0.000515712
14549	CATMA3A47030	AT3G54080	unknown protein	-0.7603	3.6331e-06
14578	CATMA3A47300	AT3G54360	ubiquitin-protein ligase/ zinc ion binding	-0.680277	0.000245196
14583	CATMA3A47330	AT3G54400	pepsin A_ aspartyl protease family protein	-0.621284	0.00411526
14595	CATMA3A47440	AT3G54490	DNA binding / DNA-directed RNA polymerase unknown protein	-0.57338	0.0340574
14604	CATMA3A47520	AT3G54580	structural constituent of cell wall_ proline-rich extensin-like family protein	-0.641384	0.00161739
14676	CATMA3A48340	AT3G55340	RNA binding / nucleic acid binding_ RNA recognition motif (RRM)-containing protein	-0.650734	0.00103753
14678	CATMA3A48360	AT3G55360	CER10/ECR; 3-oxo-5-alpha-steroid 4-dehydrogenase/ fatty acid elongase_ 3-oxo-5-alpha-steroid 4-dehydrogenase family protein / steroid 5-alpha-reductase family protein	-0.844293	2.7022e-08
14702	CATMA3A48595	AT3G55610	catalytic/ glutamate 5-kinase/ glutamate-5-semialdehyde dehydrogenase_ delta 1-pyrroline-5-carboxylate synthetase B / P5CS B (P5CS2)	-0.906474	5.22782e-10
14737	CATMA3A48970	AT3G56000	ATCSLA14; transferase, transferring glycosyl groups_ glycosyl transferase family 2 protein	-0.681516	0.000230498
14782	CATMA3A49440	AT3G56460	oxidoreductase/ zinc ion binding_ oxidoreductase, zinc-binding dehydrogenase family protein	-0.599146	0.0111453
14824	CATMA3A49925	AT3G56940	AT103 (DICARBOXYLATE DIIRON 1) transporter	-0.811644	1.92552e-07
14910	CATMA3A50830	AT3G57790	polygalacturonase_ glycoside hydrolase family 28 protein / polygalacturonase (pectinase) family protein	-0.621191	0.00413296
14912	CATMA3A50850	AT3G57800	DNA binding / transcription factor_ basic helix-loop-helix (bHLH) family protein	-0.634047	0.00228171
15021	CATMA3A52080	AT3G59030	TT12 (TRANSPARENT TESTA 12); antiporter/ transporter unknown protein	-0.653799	0.000895859
15022	CATMA3A52090	AT3G59040	unknown protein_ pentatricopeptide (PPR) repeat-containing protein	-0.68905	0.000157908
15024	CATMA3A52110	AT3G59060	PIL6 (PHYTOCHROME-INTERACTING FACTOR 5); DNA binding / transcription factor_ basic helix-loop-helix (bHLH) family protein	-0.656621	0.000782113
15052	CATMA3A52440	AT3G59400	GUN4	-0.568516	0.041837
15085	CATMA3A52800	AT3G59780	unknown protein	-0.767728	2.40249e-06
15130	CATMA3A53320	AT3G60300	ubiquitin-protein ligase/ zinc ion binding_ RWD domain-containing protein	-0.569176	0.0406886
15132	CATMA3A53335	AT3G60320	P9L; DNA binding	-1.08451	0
15134	CATMA3A53350	AT3G60340	palmitoyl-(protein) hydrolase ubiquitin-protein ligase	-0.724296	2.55405e-05
15153	CATMA3A53525	AT3G60530	transcription factor_ zinc finger (GATA type) family protein	-0.602748	0.00949931
15174	CATMA3A53750	AT3G60750	transketolase_ transketolase, putative	-0.984447	0
15235	CATMA3A54580	AT3G61420	unknown protein_ transcription factor-related	-0.913579	3.25286e-10
15237	CATMA3A54593	AT3G61430	PIP1A; water channel_ plasma membrane intrinsic protein 1A (PIP1A) / aquaporin PIP1.1 (PIP1.1) (AQ1)	-0.96801	5.80869e-12
15253	CATMA3A54720	AT3G61580	oxidoreductase/ sphingolipid delta-4 desaturase_ delta-8 sphingolipid desaturase (SLD1)	-0.632587	0.00244241
15307	CATMA3A55270	AT3G62130	unknown protein_ epimerase-related	-0.656805	0.000775172
15321	CATMA3A55420	AT3G62270	anion exchanger	-0.664129	0.000543509
15341	CATMA3A55720	AT3G62550	unknown protein_ universal stress protein (USP) family protein	-1.23424	0
15352	CATMA3A55830	AT3G62660	transferase, transferring glycosyl groups / transferase, transferring hexosyl groups_ glycosyl transferase family 8 protein	-0.881201	2.68361e-09
15359	CATMA3A55920	AT3G62750	hydrolase, hydrolyzing O-glycosyl compounds_ glycosyl hydrolase family 1 protein	-0.717294	3.69301e-05
15370	CATMA3A56020	AT3G62860	catalytic/ hydrolase_ esterase/lipase/thioesterase family protein	-0.652986	0.000931484
15382	CATMA3A56155	AT3G62980	TIR1 (TRANSPORT INHIBITOR RESPONSE 1); ubiquitin-protein ligase_ transport inhibitor response 1 (TIR1) (FBL1)	-0.595786	0.0129266
15405	CATMA3A56390	AT3G63200	nutrient reservoir_ patatin-related	-0.713049	4.61073e-05
15406	CATMA3A56400	AT3G63210	MARD1 (MEDIATOR OF ABA-REGULATED DORMANCY 1)	-0.897328	9.46816e-10
15446	CATMA3B04930	AT3G05900	unknown protein_ neurofilament protein-related	-1.06477	0
15489	CATMA3B43840	AT3G50840	protein binding / signal transducer_ phototropic-responsive NPH3 family protein	-0.792466	5.8939e-07
15491	CATMA3B48595	AT3G55610	catalytic/ glutamate 5-kinase/ glutamate-5-semialdehyde dehydrogenase_ delta 1-pyrroline-5-carboxylate synthetase B / P5CS B (P5CS2)	-0.709918	5.42643e-05
15563	CATMA4A00440	AT4G00370	ANTR2; organic anion transporter_ sugar transporter family protein	-0.753729	5.22121e-06
15599	CATMA4A00830	AT4G00755	unknown protein_ F-box family protein	-0.597745	0.0118571
15618	CATMA4A01020	AT4G00910	unknown protein	-0.578067	0.0278892
15635	CATMA4A01230	AT4G01050	unknown protein_ hydroxyproline-rich glycoprotein family protein	-0.932595	9.2939e-11
15662	CATMA4A01530	AT4G01330	ATP binding / kinase/ protein kinase/ protein serine/threonine kinase/ protein-tyrosine kinase	-0.682665	0.000217633
15663	CATMA4A01540	AT5G02500	HSC70-1; ATP binding_ heat shock cognate 70 kDa protein 1 (HSC70-1) (HSP70-1)	-0.815194	1.56091e-07
15702	CATMA4A02030	AT4G01790	ribonuclease P ATP binding	-0.586755	0.0191803
15722	CATMA4A02320	AT4G02010	kinase	-0.570996	0.0376791
15726	CATMA4A02350	AT4G02050	carbohydrate transporter/ sugar porter	-0.719612	3.26982e-05
15748	CATMA4A02540	AT4G02270	unknown protein_ pollen Ole e 1 allergen and extensin family protein	-0.606095	0.00818206
15776	CATMA4A02830	AT4G02510	TOC159_ chloroplast outer membrane protein, putative	-0.665254	0.000514478
15820	CATMA4A03260	AT4G02920	unknown protein	-0.569843	0.0395606
15845	CATMA4A03500	AT4G03190	unknown protein GRH1 (GRR1-LIKE PROTEIN 1); ubiquitin-protein ligase	-1.07119	0
15848	CATMA4A03525	AT4G03205	coproporphyrinogen oxidase_ coproporphyrinogen III oxidase, putative / coproporphyrinogenase, putative / coprogen oxidase, putative	-0.607391	0.0077206
15869	CATMA4A03750	AT4G03415	catalytic/ protein phosphatase type 2C	-0.70684	6.36442e-05
15931	CATMA4A04940	AT4G04340	unknown protein_ early-responsive to dehydration protein-related / ERD protein-related	-0.668445	0.000440124
15951	CATMA4A05180	AT4G04640	ATPC1_ ATP synthase gamma chain 1, chloroplast (ATPC1)	-0.708784	5.75514e-05
16045	CATMA4A06600	AT4G07410	nucleotide binding_ transducin family protein / WD-40 repeat family protein	-0.58517	0.0205448
16059	CATMA4A07190	AT4G07820	unknown protein_ pathogenesis-related protein, putative	-0.6044	0.0088253
16090	CATMA4A08050	AT4G08300	unknown protein_ nodulin MtN21 family protein	-0.750473	6.24215e-06
16148	CATMA4A08865	AT4G08920	CRY1 (CRYPTOCHROME 1)_ cryptochrome 1 apoprotein (CRY1) / flavin-type blue-light photoreceptor (HY4)	-0.681256	0.00023351
16162	CATMA4A09020	AT4G09040	RNA binding / nucleic acid binding_ RNA recognition motif (RRM)-containing protein	-0.815307	1.55057e-07
16201	CATMA4A09710	AT4G09670	oxidoreductase_ oxidoreductase family protein	-0.616485	0.00512206
16209	CATMA4A09820	AT4G09760	choline kinase_ choline kinase, putative	-0.888489	1.67871e-09
16212	CATMA4A09880	AT4G09810	unknown protein_ transporter-related	-0.581136	0.0244497
16243	CATMA4A10210	AT4G10160	protein binding / ubiquitin-protein ligase/ zinc ion binding_ zinc finger (C3HC4-type RING finger) family protein	-0.644109	0.00142195
16245	CATMA4A10230	AT4G10180	DET1 (DE-ETIOLATED 1)_ light-mediated development protein 1 / deetiolated1 (DET1)	-0.720459	3.12734e-05
16318	CATMA4A11210	AT4G11130	RDR2 (RNA-DEPENDENT RNA POLYMERASE 2); RNA-directed RNA polymerase_ RNA-dependent RNA polymerase, putative	-0.625281	0.00342547
16426	CATMA4A12530	AT4G12420	SKU5; copper ion binding_ multi-copper oxidase, putative (SKU5)	-0.840467	3.41435e-08
16468	CATMA4A13135	AT4G13020	MHK; ATP binding / kinase/ protein kinase/ protein serine/threonine kinase/ protein-tyrosine kinase_ serine/threonine protein kinase (MHK)	-0.742733	9.51507e-06
16490	CATMA4A13370	AT4G13250	oxidoreductase_ short-chain dehydrogenase/reductase (SDR) family protein	-1.02843	0
16525	CATMA4A13840	AT4G13660	unknown protein_ pinoresinol-lariciresinol reductase, putative	-0.645084	0.00135779
16536	CATMA4A13955	AT4G13770	CYP83A1 (CYTOCHROME P450 83A1); oxygen binding	-0.930459	1.04556e-10
16560	CATMA4A14250	AT4G14040	selenium binding	-0.629375	0.0028353
16569	CATMA4A14375	AT4G14130	XTR7 (XYLOGLUCAN ENDOTRANSGLYCOSYLASE 7); hydrolase, acting on glycosyl bonds / hydrolase, hydrolyzing O-glycosyl compounds_ xyloglucan:xyloglucosyl transferase, putative / xyloglucan endotransglycosylase, putative / endo-xyloglucan transferase, putative (XTR7)	-1.14145	0
16625	CATMA4A14980	AT4G14605	unknown protein_ mitochondrial transcription termination factor-related / mTERF-related	-0.651408	0.0010046
16670	CATMA4A15470	AT4G14990	unknown protein	-0.719321	3.32035e-05
16682	CATMA4A15620	AT4G15080	metal ion binding_ zinc finger (DHHC type) family protein	-0.685251	0.000191183
16733	CATMA4A16296	AT4G15560	CLA1 (CLOROPLASTOS ALTERADOS 1)_ 1-deoxy-D-xylulose 5-phosphate synthase, putative / 1-deoxyxylulose-5-phosphate synthase, putative / DXP-synthase, putative (DEF) (CLA1)	-0.578928	0.0268806
16807	CATMA4A16980	AT4G16190	cysteine-type endopeptidase/ cysteine-type peptidase	-0.914946	2.96243e-10
16851	CATMA4A17500	AT4G16563	pepsin A_ aspartyl protease family protein	-0.724155	2.57321e-05
17113	CATMA4A20330	AT4G19160	unknown protein	-0.761785	3.34578e-06
17114	CATMA4A20340	AT4G19170	NCED4 (NINE-CIS-EPOXYCAROTENOID DIOXYGENASE 4)_ 9-cis-epoxycarotenoid dioxygenase, putative / neoxanthin cleavage enzyme, putative / carotenoid cleavage dioxygenase, putative	-1.42864	0
17144	CATMA4A20740	AT4G19530	ATP binding / transmembrane receptor_ disease resistance protein (TIR-NBS-LRR class), putative	-0.969954	5.80869e-12
17169	CATMA4A21060	AT4G19860	phosphatidylcholine-sterol O-acyltransferase_ lecithin:cholesterol acyltransferase family protein / LACT family protein	-0.825141	8.62822e-08
17346	CATMA4A23655	AT4G21960	PRXR1; peroxidase_ peroxidase 42 (PER42) (P42) (PRXR1)	-0.59903	0.0112027
17351	CATMA4A23690	AT4G22010	SKS4; copper ion binding_ multi-copper oxidase type I family protein	-0.600929	0.010299
17442	CATMA4A24730	AT4G22990	unknown protein_ SPX (SYG1/Pho81/XPR1) domain-containing protein	-0.619274	0.00451121
17473	CATMA4A25210	AT4G23400	PIP1;5/PIP1D; water channel_ major intrinsic family protein / MIP family protein	-1.09563	0
17515	CATMA4A25640	AT4G23820	polygalacturonase_ glycoside hydrolase family 28 protein / polygalacturonase (pectinase) family protein	-0.669538	0.000417147
17584	CATMA4A26240	AT4G24510	CER2 (ECERIFERUM 2); transferase_ eceriferum protein (CER2)	-0.725903	2.34561e-05
17611	CATMA4A26470	AT4G24780	lyase/ pectate lyase	-0.597564	0.0119522
17641	CATMA4A26770	AT4G25080	magnesium protoporphyrin IX methyltransferase_ magnesium-protoporphyrin O-methyltransferase, putative / magnesium-protoporphyrin IX methyltransferase, putative	-0.738321	1.20776e-05
17733	CATMA4A27620	AT4G25970	PSD2_ phosphatidylserine decarboxylase, putative	-0.570979	0.037705
17737	CATMA4A27640	AT4G26010	peroxidase	-1.25664	0
17766	CATMA4A27910	AT4G26370	RNA binding_ antitermination NusB domain-containing protein	-0.715073	4.14849e-05
17784	CATMA4A28100	AT4G26530	fructose-bisphosphate aldolase	-1.22426	0
17817	CATMA4A28460	AT4G26870	ATP binding / aspartate-tRNA ligase/ nucleic acid binding / tRNA ligase_ aspartyl-tRNA synthetase, putative / aspartate--tRNA ligase, putative	-0.691299	0.000140946
17848	CATMA4A28820	AT4G27240	nucleic acid binding / transcription factor/ zinc ion binding_ zinc finger (C2H2 type) family protein	-0.717992	3.56034e-05
17860	CATMA4A28940	AT4G27370	VIIIB; motor_ myosin family protein	-0.714791	4.21001e-05
17881	CATMA4A29150	AT4G27580	unknown protein	-0.648389	0.0011604
17906	CATMA4A29410	AT4G27780	ACBP2 (ACYL-COA BINDING PROTEIN ACBP 2)_ acyl-CoA binding protein 2 (ACBP2)	-1.09198	0
17909	CATMA4A29440	AT4G27810	unknown protein	-0.667719	0.000456075
17916	CATMA4A29530	AT4G27890	unknown protein_ nuclear movement family protein	-0.596616	0.0124626
17932	CATMA4A29690	AT4G28040	unknown protein unknown protein	-1.27961	0
17935	CATMA4A29720	AT4G28070	ATPase unknown protein	-0.800169	3.77228e-07
17953	CATMA4A29900	AT4G28260	unknown protein	-0.694938	0.000117179
18011	CATMA4A30480	AT4G28780	carboxylic ester hydrolase/ hydrolase, acting on ester bonds_ GDSL-motif lipase/hydrolase family protein	-1.82413	0
18017	CATMA4A30570	AT4G28850	hydrolase, acting on glycosyl bonds / hydrolase, hydrolyzing O-glycosyl compounds_ xyloglucan:xyloglucosyl transferase, putative / xyloglucan endotransglycosylase, putative / endo-xyloglucan transferase, putative	-0.724264	2.55834e-05
18019	CATMA4A30600	AT4G28880	ATP binding / casein kinase I/ kinase/ protein kinase/ protein serine/threonine kinase/ protein-tyrosine kinase_ casein kinase, putative	-0.579563	0.026158
18138	CATMA4A31806	AT4G30170	peroxidase	-0.572881	0.0347861
18141	CATMA4A31830	AT4G30200	unknown protein	-0.809665	2.16368e-07
18179	CATMA4A32220	AT4G30610	BRS1 (BRI1 SUPPRESSOR 1)_ serine carboxypeptidase S10 family protein	-0.569709	0.0397837
18190	CATMA4A32330	AT4G30720	unknown protein	-0.607362	0.00773085
18197	CATMA4A32420	AT4G30810	SCPL29; catalytic/ serine carboxypeptidase	-0.573481	0.0339121
18199	CATMA4A32440	AT4G30825	unknown protein_ pentatricopeptide (PPR) repeat-containing protein	-0.612505	0.00613393
18218	CATMA4A32650	AT4G30993	unknown protein	-0.772684	1.81925e-06
18235	CATMA4A32830	AT4G31140	hydrolase, hydrolyzing O-glycosyl compounds_ glycosyl hydrolase family 17 protein	-0.582517	0.0230382
18312	CATMA4A33580	AT4G31910	transferase_ transferase family protein	-0.888915	1.63805e-09
18335	CATMA4A33950	AT4G32250	ATP binding / kinase/ protein kinase/ protein serine/threonine kinase/ protein-tyrosine kinase	-0.591389	0.0156757
18355	CATMA4A34150	AT4G32410	CESA1 (CELLULASE SYNTHASE 1); transferase, transferring glycosyl groups_ cellulose synthase, catalytic subunit, putative	-0.942128	4.64695e-11
18356	CATMA4A34160	AT4G32420	peptidyl-prolyl cis-trans isomerase	-0.601647	0.00997566
18391	CATMA4A34490	AT4G32760	protein transporter_ VHS domain-containing protein / GAT domain-containing protein	-0.663895	0.000549745
18411	CATMA4A34690	AT4G32930	unknown protein GAMMA-VPE; cysteine-type endopeptidase/ legumain	-1.28389	0
18480	CATMA4A35390	AT4G33630	unknown protein	-0.564846	0.0488103
18517	CATMA4A35835	AT4G34030	MCCB (3-METHYLCROTONYL-COA CARBOXYLASE); biotin carboxylase_ methylcrotonyl-CoA carboxylase beta chain, mitochondrial / 3-methylcrotonyl-CoA carboxylase 2 (MCCB)	-1.37613	0
18527	CATMA4A35960	AT4G34140	nucleic acid binding_ D111/G-patch domain-containing protein	-0.719504	3.28856e-05
18558	CATMA4A36290	AT4G34440	ATP binding / kinase/ protein kinase/ protein serine/threonine kinase/ protein-tyrosine kinase	-0.564464	0.0495968
18606	CATMA4A36760	AT4G34980	SLP2; subtilase_ subtilase family protein	-0.75921	3.8592e-06
18612	CATMA4A36786	AT4G35030	ATP binding / kinase/ protein kinase/ protein serine/threonine kinase/ protein-tyrosine kinase	-0.616323	0.00515986
18618	CATMA4A36822	AT4G35090	CAT2 (CATALASE 2); catalase_ catalase 2	-0.723707	2.63485e-05
18619	CATMA4A36825	AT4G35090	CAT2 (CATALASE 2); catalase_ catalase 2	-0.795032	5.08225e-07
18620	CATMA4A36827	AT4G35100	PIP3 (PLASMA MEMBRANE INTRINSIC PROTEIN 3); water channel_ plasma membrane intrinsic protein (SIMIP)	-0.934069	8.13216e-11
18649	CATMA4A37120	AT4G35430	unknown protein CLC-E (CHLORIDE CHANNEL E); voltage-gated chloride channel	-0.708539	5.82856e-05
18653	CATMA4A37140	AT4G35470	protein binding_ leucine-rich repeat family protein	-0.819034	1.24271e-07
18682	CATMA4A37410	AT4G35750	unknown protein_ Rho-GTPase-activating protein-related	-0.751028	6.05532e-06
18683	CATMA4A37420	AT4G35760	unknown protein	-0.728785	2.01268e-05
18684	CATMA4A37425	AT4G35770	SEN1 (DARK INDUCIBLE 1)_ senescence-associated protein (SEN1)	-0.894819	1.11527e-09
18700	CATMA4A37570	AT4G35920	unknown protein	-0.70786	6.03729e-05
18714	CATMA4A37700	AT4G36050	nuclease_ endonuclease/exonuclease/phosphatase family protein	-0.605076	0.00856313
18728	CATMA4A37850	AT4G36190	catalytic/ serine-type peptidase_ serine carboxypeptidase S28 family protein	-0.591472	0.0156189
18734	CATMA4A37900	AT4G36250	ALDH3F1; aldehyde dehydrogenase/ oxidoreductase_ aldehyde dehydrogenase family protein	-0.746024	7.95769e-06
18737	CATMA4A37976	AT4G36370	unknown protein ROT3 (ROTUNDIFOLIA 3); oxygen binding / steroid hydroxylase	-0.686223	0.000182069
18777	CATMA4A38380	AT4G36810	GGPS1 (GERANYLGERANYL PYROPHOSPHATE SYNTHASE 1); farnesyltranstransferase_ geranylgeranyl pyrophosphate synthase (GGPS1) / GGPP synthetase / farnesyltranstransferase	-0.572798	0.0349096
18782	CATMA4A38440	AT4G36850	unknown protein_ PQ-loop repeat family protein / transmembrane family protein	-1.01236	0
18795	CATMA4A38560	AT4G36980	unknown protein	-0.631497	0.00256947
18817	CATMA4A38790	AT4G37220	unknown protein_ stress-responsive protein, putative	-1.11237	0
18828	CATMA4A38900	AT4G37320	CYP81D5; heme binding / iron ion binding / monooxygenase/ oxygen binding	-0.636727	0.00201311
18841	CATMA4A39050	AT4G37470	catalytic/ hydrolase_ hydrolase, alpha/beta fold family protein	-0.722851	2.75673e-05
18873	CATMA4A39380	AT4G37870	ATP binding / GTP binding / phosphoenolpyruvate carboxykinase (ATP)/ phosphoenolpyruvate carboxykinase_ phosphoenolpyruvate carboxykinase (ATP), putative / PEP carboxykinase, putative / PEPCK, putative	-0.709809	5.45712e-05
18903	CATMA4A39680	AT4G38160	PDE191_ mitochondrial transcription termination factor-related / mTERF-related	-0.782078	1.0689e-06
18926	CATMA4A39950	AT4G38430	unknown protein	-0.577507	0.0285655
18948	CATMA4A40120	AT4G38660	unknown protein_ thaumatin, putative	-0.696117	0.000110349
18951	CATMA4A40140	AT4G38690	phospholipase C_ 1-phosphatidylinositol phosphodiesterase-related	-1.13226	0
18958	CATMA4A40195	AT4G38770	PRP4 (PROLINE-RICH PROTEIN 4)_ proline-rich family protein (PRP4)	-0.629845	0.00277417
18970	CATMA4A40320	AT4G38890	FAD binding / nucleic acid binding / oxidoreductase_ dihydrouridine synthase family protein	-0.711061	5.11349e-05
18977	CATMA4A40390	AT4G38950	ATP binding / microtubule motor_ kinesin motor family protein	-0.584443	0.0212009
18979	CATMA4A40410	AT4G38970	fructose-bisphosphate aldolase	-0.688694	0.00016077
18995	CATMA4A40580	AT4G39080	ATPase RD19 (RESPONSIVE TO DEHYDRATION 19); cysteine-type peptidase	-0.987454	0
19019	CATMA4A40735	AT4G39330	oxidoreductase/ zinc ion binding_ mannitol dehydrogenase, putative	-1.16558	0
19045	CATMA4A40990	AT4G39620	EMB2453_ pentatricopeptide (PPR) repeat-containing protein	-0.691325	0.000140754
19147	CATMA5A00020	AT5G01010	unknown protein	-0.748372	7.00169e-06
19149	CATMA5A00040	AT5G01020	ATP binding / kinase/ protein kinase/ protein serine/threonine kinase/ protein-tyrosine kinase	-0.784359	9.38515e-07
19154	CATMA5A00120	AT5G01090	carbohydrate binding_ legume lectin family protein	-0.6418	0.00158592
19161	CATMA5A00190	AT5G01160	unknown protein_ e-cadherin binding protein-related	-0.656159	0.000799711
19170	CATMA5A00275	AT5G01240	transporter	-1.0207	0
19197	CATMA5A00580	AT5G01520	protein binding / ubiquitin-protein ligase/ zinc ion binding_ zinc finger (C3HC4-type RING finger) family protein	-0.705534	6.80839e-05
19319	CATMA5A01910	AT5G02820	RHL2 (ROOT HAIRLESS 2); ATP binding / DNA binding / DNA topoisomerase (ATP-hydrolyzing) unknown protein	-0.673733	0.00033928
19326	CATMA5A01990	AT5G02890	transferase_ transferase family protein	-0.581082	0.0245066
19338	CATMA5A02160	AT5G03040	calmodulin binding	-0.644293	0.00140963
19356	CATMA5A02350	AT5G03240	UBQ3 (POLYUBIQUITIN 3); protein binding_ polyubiquitin (UBQ3)	-0.635866	0.00209587
19360	CATMA5A02385	AT5G03280	EIN2 (ETHYLENE INSENSITIVE 2); transporter_ ethylene-insensitive 2 (EIN2)	-0.664567	0.000532037
19376	CATMA5A02580	AT5G03420	unknown protein_ dentin sialophosphoprotein-related	-0.621326	0.00410741
19383	CATMA5A02645	AT5G03470	ATBprim ALPHA; protein phosphatase type 2A regulator_ serine/threonine protein phosphatase 2A (PP2A) regulatory subunit Bprim (Bprimalpha)	-0.649706	0.00108977
19392	CATMA5A02740	AT5G03555	nucleobase transporter_ permease, cytosine/purines, uracil, thiamine, allantoin family protein	-0.691481	0.000139651
19394	CATMA5A02760	AT5G03570	unknown protein_ iron-responsive transporter-related	-0.605367	0.00845236
19426	CATMA5A03090	AT5G03900	unknown protein	-0.59789	0.0117816
19431	CATMA5A03135	AT5G03940	FFC (FIFTY-FOUR CHLOROPLAST HOMOLOGUE); 7S RNA binding / GTP binding / mRNA binding_ signal recognition particle 54 kDa protein, chloroplast / 54 chloroplast protein / SRP54 (FFC)	-0.577377	0.0287252
19455	CATMA5A03400	AT5G04220	unknown protein_ C2 domain-containing protein (sytC)	-0.652355	0.000960092
19456	CATMA5A03410	AT5G04220	unknown protein_ C2 domain-containing protein (sytC)	-0.599391	0.0110251
19490	CATMA5A03750	AT5G04530	acyltransferase_ beta-ketoacyl-CoA synthase family protein	-0.974731	5.80869e-12
19506	CATMA5A03935	AT5G04730	unknown protein	-1.16541	0
19509	CATMA5A03980	AT5G04810	nucleic acid binding_ pentatricopeptide (PPR) repeat-containing protein	-0.888436	1.68452e-09
19544	CATMA5A04375	AT5G05170	CESA3 (CELLULASE SYNTHASE 3); cellulose synthase/ transferase, transferring glycosyl groups_ cellulose synthase, catalytic subunit (Ath-B)	-0.806111	2.66613e-07
19574	CATMA5A04650	AT5G05480	unknown protein	-0.950424	2.90434e-11
19576	CATMA5A04670	AT5G05500	unknown protein_ pollen Ole e 1 allergen and extensin family protein	-0.986811	0
19596	CATMA5A04882	AT5G05690	CPD (CABBAGE 3); heme binding / iron ion binding / monooxygenase/ oxygen binding_ cytochrome P450 90A1 (CYP90A1) (CYP90) (CPD)	-0.696625	0.000107532
19601	CATMA5A04920	AT5G05740	metalloendopeptidase_ peptidase M50 family protein / sterol-regulatory element binding protein (SREBP) site 2 protease family protein	-0.700739	8.71326e-05
19673	CATMA5A05740	AT5G06530	ATPase, coupled to transmembrane movement of substances_ ABC transporter family protein	-1.03479	0
19697	CATMA5A05990	AT5G06800	transcription factor_ myb family transcription factor	-0.775786	1.52724e-06
19780	CATMA5A06810	AT5G07590	unknown protein_ WD-40 repeat protein family	-0.565634	0.0472243
19851	CATMA5A07600	AT5G08330	transcription factor_ TCP family transcription factor, putative	-0.56613	0.0462527
19876	CATMA5A07850	AT5G08520	DNA binding / transcription factor_ myb family transcription factor	-0.600548	0.0104741
19885	CATMA5A07970	AT5G08610	ATP binding / ATP-dependent helicase/ helicase/ nucleic acid binding_ DEAD box RNA helicase (RH26)	-0.596239	0.0126713
19891	CATMA5A08030	AT5G09220	AAP2 (AMINO ACID PERMEASE 2); amino acid permease	-0.813677	1.7077e-07
19912	CATMA5A08270	AT5G09440	unknown protein_ phosphate-responsive protein, putative	-0.893749	1.19659e-09
19970	CATMA5A08810	AT5G10060	unknown protein	-0.868558	5.98295e-09
19980	CATMA5A08900	AT5G10150	unknown protein	-0.575131	0.0316129
20014	CATMA5A09290	AT5G10560	hydrolase, hydrolyzing O-glycosyl compounds_ glycosyl hydrolase family 3 protein	-0.784922	9.08833e-07
20022	CATMA5A09420	AT5G10690	unknown protein_ pentatricopeptide (PPR) repeat-containing protein / CBS domain-containing protein	-0.683251	0.000211348
20031	CATMA5A09510	AT5G10770	DNA binding / pepsin A_ chloroplast nucleoid DNA-binding protein, putative	-0.654783	0.000854473
20094	CATMA5A10190	AT5G11420	unknown protein	-0.676932	0.000289576
20112	CATMA5A10350	AT5G11580	Ran GTPase binding / chromatin binding_ UVB-resistance protein-related / regulator of chromosome condensation (RCC1) family protein	-0.71214	4.83426e-05
20168	CATMA5A10920	AT5G12150	unknown protein_ pleckstrin homology (PH) domain-containing protein / RhoGAP domain-containing protein	-0.653902	0.000891409
20177	CATMA5A11040	AT5G12260	unknown protein	-0.654074	0.000884087
20206	CATMA5A11350	AT5G13140	unknown protein	-0.588151	0.0180525
20222	CATMA5A11500	AT5G13300	VAN3 (VASCULAR NETWORK DEFECTIVE 3)_ ARF GTPase-activating domain-containing protein	-0.880652	2.77655e-09
20256	CATMA5A11860	AT5G13630	GUN5 (GENOMES UNCOUPLED 5)_ magnesium-chelatase subunit chlH, chloroplast, putative / Mg-protoporphyrin IX chelatase, putative (CHLH)	-0.712147	4.83268e-05
20264	CATMA5A11940	AT5G13710	SMT1 (STEROL METHYLTRANSFERASE 1)_ sterol 24-C-methyltransferase, putative	-0.568493	0.0418781
20266	CATMA5A11955	AT5G13730	SIGD (SIGMA-LIKE FACTOR 4); DNA binding / DNA-directed RNA polymerase/ transcription factor_ RNA polymerase sigma subunit SigD (sigD) / sigma-like factor (SIG4)	-0.682489	0.000219554
20272	CATMA5A12010	AT5G13770	unknown protein N-acetyltransferase	-0.858877	1.09726e-08
20289	CATMA5A12170	AT5G13950	unknown protein	-0.654963	0.00084709
20307	CATMA5A12350	AT5G14120	unknown protein_ nodulin family protein	-1.17558	0
20312	CATMA5A12390	AT5G14170	unknown protein_ SWIB complex BAF60b domain-containing protein	-0.576118	0.0303108
20320	CATMA5A12490	AT5G14260	unknown protein_ SET domain-containing protein	-0.626971	0.00316866
20334	CATMA5A12630	AT5G14390	catalytic	-0.832426	5.56472e-08
20338	CATMA5A12670	AT5G14430	unknown protein unknown protein	-0.682146	0.000223359
20353	CATMA5A12810	AT5G14590	isocitrate dehydrogenase (NADP+)/ oxidoreductase_ isocitrate dehydrogenase, putative / NADP+ isocitrate dehydrogenase, putative	-0.601438	0.0100687
20356	CATMA5A12840	AT5G14610	ATP binding / ATP-dependent helicase/ helicase/ nucleic acid binding_ DEAD box RNA helicase, putative	-0.573729	0.0335565
20418	CATMA5A13590	AT5G15310	DNA binding / transcription factor_ myb family transcription factor	-0.626954	0.00317114
20428	CATMA5A13675	AT5G15410	DND1 (DEFENSE NO DEATH 1); calmodulin binding / cation channel/ cyclic nucleotide binding / inward rectifier potassium channel_ cyclic nucleotide-regulated ion channel / cyclic nucleotide-gated channel (CNGC2)	-1.05368	0
20482	CATMA5A14280	AT5G16000	kinase_ leucine-rich repeat family protein / protein kinase family protein	-0.850056	1.89596e-08
20485	CATMA5A14310	AT5G16030	unknown protein	-0.719079	3.36283e-05
20495	CATMA5A14440	AT5G16150	carbohydrate transporter/ sugar porter_ hexose transporter, putative	-0.958152	1.74261e-11
20502	CATMA5A14510	AT5G16220	unknown protein_ octicosapeptide/Phox/Bem1p (PB1) domain-containing protein	-0.580029	0.0256402
20586	CATMA5A15505	AT5G17230	PSY (PHYTOENE SYNTHASE)_ phytoene synthase (PSY) / geranylgeranyl-diphosphate geranylgeranyl transferase	-0.61855	0.00466263
20629	CATMA5A15960	AT5G17670	unknown protein	-0.577407	0.0286876
20644	CATMA5A16105	AT5G17820	peroxidase_ peroxidase 57 (PER57) (P57) (PRXR10)	-1.16246	0
20668	CATMA5A16410	AT5G18140	heat shock protein binding / unfolded protein binding_ DNAJ heat shock N-terminal domain-containing protein	-0.867436	6.4186e-09
20670	CATMA5A16435	AT5G18170	GDH1 (GLUTAMATE DEHYDROGENASE 1); oxidoreductase_ glutamate dehydrogenase 1 (GDH1)	-0.631181	0.00260741
20676	CATMA5A16500	AT5G18230	transcription regulator_ transcription regulator NOT2/NOT3/NOT5 family protein	-0.639407	0.00177515
20679	CATMA5A16530	AT5G18260	ubiquitin-protein ligase/ zinc ion binding	-0.607461	0.0076965
20715	CATMA5A16900	AT5G18590	unknown protein_ kelch repeat-containing protein	-0.693483	0.000126169
20719	CATMA5A16940	AT5G18630	triacylglycerol lipase_ lipase class 3 family protein	-0.690332	0.000148011
20720	CATMA5A16980	AT5G18650	protein binding / ubiquitin-protein ligase/ zinc ion binding_ zinc finger (C3HC4-type RING finger) family protein	-0.590224	0.016494
20756	CATMA5A17400	AT5G19010	ATMPK16; MAP kinase	-0.564415	0.0496984
20770	CATMA5A17550	AT5G19140	unknown protein_ auxin/aluminum-responsive protein, putative	-1.09153	0
20777	CATMA5A17620	AT5G19190	unknown protein	-0.672852	0.000354363
20780	CATMA5A17650	AT5G19220	ADG2 (ADPG PYROPHOSPHORYLASE 2); glucose-1-phosphate adenylyltransferase/ nucleotidyltransferase_ glucose-1-phosphate adenylyltransferase large subunit 1 (APL1) / ADP-glucose pyrophosphorylase (ADG2)	-0.63024	0.00272379
20794	CATMA5A17820	AT5G19390	unknown protein_ pleckstrin homology (PH) domain-containing protein / RhoGAP domain-containing protein	-0.770155	2.09703e-06
20798	CATMA5A17860	AT5G19430	protein binding / ubiquitin-protein ligase/ zinc ion binding_ zinc finger (C3HC4-type RING finger) family protein	-0.569744	0.0397261
20810	CATMA5A17980	AT5G19540	unknown protein	-0.817048	1.39838e-07
20828	CATMA5A18160	AT5G19740	dipeptidase_ peptidase M28 family protein	-0.566286	0.0459498
20849	CATMA5A18410	AT5G19970	unknown protein	-1.66441	0
20877	CATMA5A18690	AT5G20250	DIN10 (DARK INDUCIBLE 10); hydrolase, hydrolyzing O-glycosyl compounds_ raffinose synthase family protein / seed imbibition protein, putative (din10)	-0.67849	0.000268015
20883	CATMA5A18750	AT5G20300	unknown protein_ chloroplast outer membrane protein, putative	-0.691415	0.000140118
20901	CATMA5A19000	AT5G20520	WAV2; catalytic	-0.751841	5.79146e-06
20902	CATMA5A19010	AT5G20520	WAV2; catalytic	-0.61301	0.00599578
20912	CATMA5A19130	AT5G20630	GLP3 (GERMIN-LIKE PROTEIN 3); nutrient reservoir	-0.900706	7.60938e-10
20922	CATMA5A19230	AT5G20700	unknown protein_ senescence-associated protein-related	-0.766992	2.50346e-06
20969	CATMA5A19700	AT5G21160	unknown protein_ La domain-containing protein / proline-rich family protein	-1.01528	0
21008	CATMA5A20110	AT5G22640	EMB1211_ MORN (Membrane Occupation and Recognition Nexus) repeat-containing protein	-0.656138	0.0008005
21009	CATMA5A20120	AT5G22640	EMB1211_ MORN (Membrane Occupation and Recognition Nexus) repeat-containing protein	-0.925356	1.51026e-10
21022	CATMA5A20300	AT5G22800	ATP binding / alanine-tRNA ligase/ nucleic acid binding_ aminoacyl-tRNA synthetase family protein	-0.587394	0.0186561
21027	CATMA5A20350	AT5G22850	pepsin A_ aspartyl protease family protein	-0.600016	0.0107241
21037	CATMA5A20440	AT5G22940	catalytic_ exostosin family protein	-0.855078	1.38944e-08
21047	CATMA5A20550	AT5G23060	unknown protein	-0.716542	3.84144e-05
21064	CATMA5A20700	AT5G23210	SCPL34; catalytic/ serine carboxypeptidase	-1.04988	0
21070	CATMA5A20770	AT5G23280	transcription factor_ TCP family transcription factor, putative	-0.647168	0.00122987
21076	CATMA5A20820	AT5G23340	unknown protein	-0.603536	0.00917198
21102	CATMA5A21145	AT5G23660	MTN3_ nodulin MtN3 family protein	-1.18211	0
21103	CATMA5A21150	AT5G23670	LCB2; serine C-palmitoyltransferase unknown protein	-0.592447	0.0149666
21116	CATMA5A21330	AT5G23860	TUB8_ tubulin beta-8 chain (TUB8) (TUBB8)	-0.624379	0.00357066
21134	CATMA5A21540	AT5G24010	ATP binding / kinase/ protein kinase/ protein serine/threonine kinase/ protein-tyrosine kinase	-0.658395	0.000717895
21160	CATMA5A21850	AT5G24300	transferase, transferring glycosyl groups_ starch synthase, putative	-0.745843	8.03661e-06
21183	CATMA5A22090	AT5G24490	structural constituent of ribosome unknown protein	-0.969548	5.80869e-12
21203	CATMA5A22320	AT5G24670	hydrolase/ zinc ion binding_ cytidine/deoxycytidylate deaminase family protein	-0.687516	0.000170605
21205	CATMA5A22340	AT5G24680	unknown protein unknown protein	-0.624375	0.00357117
21206	CATMA5A22350	AT5G24690	unknown protein	-0.87425	4.17645e-09
21223	CATMA5A22560	AT5G24870	protein binding / ubiquitin-protein ligase/ zinc ion binding_ zinc finger (C3HC4-type RING finger) family protein	-0.713589	4.48273e-05
21232	CATMA5A22650	AT5G24930	transcription factor/ zinc ion binding_ zinc finger (B-box type) family protein	-0.667235	0.000467012
21255	CATMA5A22980	AT5G25265	unknown protein	-0.656693	0.000779393
21257	CATMA5A23000	AT5G25280	unknown protein_ serine-rich protein-related	-1.14399	0
21288	CATMA5A23340	AT5G25560	protein binding / ubiquitin-protein ligase/ zinc ion binding_ zinc finger (C3HC4-type RING finger) family protein	-0.57031	0.0387872
21290	CATMA5A23360	AT5G25590	unknown protein	-0.660002	0.000664202
21291	CATMA5A23380	AT5G25610	RD22_ dehydration-responsive protein (RD22)	-0.943818	4.06608e-11
21293	CATMA5A23400	AT5G25630	unknown protein_ pentatricopeptide (PPR) repeat-containing protein	-0.864859	7.55129e-09
21314	CATMA5A23655	AT5G26000	TGG1 (THIOGLUCOSIDE GLUCOHYDROLASE 1); hydrolase, hydrolyzing O-glycosyl compounds_ glycosyl hydrolase family 1 protein	-0.72369	2.63729e-05
21336	CATMA5A23915	AT5G26240	CLC-D; anion channel/ voltage-gated chloride channel_ chloride channel protein (CLC-d)	-0.638241	0.00187514
21342	CATMA5A24060	AT5G26570	PWD (PHOSPHOGLUCAN WATER DIKINASE); catalytic_ glycoside hydrolase starch-binding domain-containing protein	-0.667102	0.000470057
21344	CATMA5A24080	AT5G26740	unknown protein	-0.949813	2.90434e-11
21356	CATMA5A24130	AT5G26622	unknown protein	-0.669817	0.000411468
21369	CATMA5A24260	AT5G26820	unknown protein_ ferroportin-related	-0.832466	5.55136e-08
21389	CATMA5A24555	AT5G27150	NHX1 (NA+/H+ EXCHANGER); sodium:hydrogen antiporter_ sodium proton exchanger / Na+/H+ antiporter (NHX1)	-0.590494	0.0163005
21406	CATMA5A24810	AT5G27400	unknown protein	-0.67013	0.000405187
21456	CATMA5A25490	AT5G27950	ATP binding / microtubule motor_ kinesin motor protein-related	-0.659199	0.000690512
21486	CATMA5A25960	AT5G28290	ATP binding / kinase/ protein kinase/ protein serine/threonine kinase/ protein-tyrosine kinase	-0.57385	0.0333835
21535	CATMA5A27040	AT5G28920	unknown protein	-0.80916	2.22897e-07
21564	CATMA5A28890	AT5G33280	anion channel/ voltage-gated chloride channel_ chloride channel-like (CLC) protein, putative	-0.712199	4.81961e-05
21608	CATMA5A30360	AT5G35220	EGY1 (ETHYLENE-DEPENDENT GRAVITROPISM-DEFICIENT AND YELLOW-GREEN 1); sterol regulatory element-binding protein site 2 protease_ peptidase M50 family protein / sterol-regulatory element binding protein (SREBP) site 2 protease family protein	-0.786403	8.34987e-07
21611	CATMA5A30420	AT5G35330	MBD02; DNA binding_ methyl-CpG-binding domain-containing protein	-0.566641	0.0452699
21645	CATMA5A30906	AT5G35630	GS2 (GLUTAMINE SYNTHETASE 2); glutamate-ammonia ligase_ glutamine synthetase (GS2)	-0.880222	2.85787e-09
21663	CATMA5A31185	AT5G35790	G6PD1; glucose-6-phosphate 1-dehydrogenase	-0.837851	4.00451e-08
21665	CATMA5A31265	AT5G35840	PHYC (PHYTOCHROME DEFECTIVE C)_ phytochrome C (PHYC)	-0.587096	0.018899
21677	CATMA5A31480	AT5G35980	ATP binding / kinase/ protein kinase/ protein serine/threonine kinase/ protein-tyrosine kinase	-0.627529	0.00308806
21685	CATMA5A31660	AT5G36170	HCF109 (HIGH CHLOROPHYLL FLUORESCENT 109); translation release factor_ peptide chain release factor, putative	-0.604959	0.00860806
21686	CATMA5A31670	AT5G36170	HCF109 (HIGH CHLOROPHYLL FLUORESCENT 109); translation release factor_ peptide chain release factor, putative	-0.679787	0.000251261
21800	CATMA5A33520	AT5G38140	DNA binding / transcription factor_ histone-like transcription factor (CBF/NF-Y) family protein	-0.630662	0.00267097
21901	CATMA5A35100	AT5G39530	unknown protein	-0.700024	9.03827e-05
21977	CATMA5A36100	AT5G40450	unknown protein	-0.938523	6.38956e-11
22021	CATMA5A36520	AT5G40870	ATP binding / kinase/ uracil phosphoribosyltransferase/ uridine kinase_ uracil phosphoribosyltransferase, putative / UMP pyrophosphorylase, putative / UPRTase, putative	-0.623577	0.00370467
22023	CATMA5A36535	AT5G40890	ATCLC-A (CHLORIDE CHANNEL A); anion channel/ voltage-gated chloride channel_ chloride channel protein (CLC-a)	-0.641376	0.00161801
22061	CATMA5A37005	AT5G41370	XPB1; ATP binding / ATP-dependent DNA helicase/ ATP-dependent helicase/ DNA binding / helicase/ nucleic acid binding_ DNA repair protein, putative / TFIIH basal transcription factor complex helicase XPB subunit, putative (XPB1)	-0.616109	0.00521021
22107	CATMA5A37590	AT5G41870	polygalacturonase_ glycoside hydrolase family 28 protein / polygalacturonase (pectinase) family protein	-0.626944	0.00317257
22127	CATMA5A37800	AT5G42090	unknown protein	-0.799977	3.81474e-07
22128	CATMA5A37820	AT5G42100	hydrolase, hydrolyzing O-glycosyl compounds_ glycosyl hydrolase family 17 protein	-0.595966	0.0128243
22221	CATMA5A38880	AT5G43060	cysteine-type endopeptidase/ cysteine-type peptidase	-0.867233	6.50573e-09
22301	CATMA5A39790	AT5G44020	acid phosphatase_ acid phosphatase class B family protein	-1.4524	0
22311	CATMA5A39870	AT5G44120	CRA1 (CRUCIFERINA); nutrient reservoir	-0.820526	1.13699e-07
22318	CATMA5A39940	AT5G44190	GLK2 (GOLDEN2-LIKE 2); DNA binding / transcription factor_ myb family transcription factor (GLK2)	-0.808318	2.34212e-07
22360	CATMA5A40490	AT5G44660	unknown protein	-1.01083	0
22362	CATMA5A40510	AT5G44680	DNA-3-methyladenine glycosylase I_ methyladenine glycosylase family protein	-1.03348	0
22426	CATMA5A41260	AT5G45310	unknown protein	-0.731136	1.77563e-05
22441	CATMA5A41430	AT5G45490	ATP binding_ disease resistance protein-related	-0.616555	0.00510588
22472	CATMA5A41790	AT5G45800	ATP binding / protein kinase/ protein serine/threonine kinase/ protein-tyrosine kinase_ leucine-rich repeat transmembrane protein kinase, putative	-0.86376	8.08569e-09
22475	CATMA5A41820	AT5G45820	CIPK20 (CBL-INTERACTING PROTEIN KINASE 20); kinase_ CBL-interacting protein kinase 20 (CIPK20)	-0.615796	0.00528479
22483	CATMA5A41930	AT5G45930	CHLI2; magnesium chelatase hydrolase	-0.573772	0.0334949
22485	CATMA5A41950	AT5G45950	carboxylic ester hydrolase/ hydrolase, acting on ester bonds_ GDSL-motif lipase/hydrolase family protein	-0.668054	0.00044865
22505	CATMA5A42150	AT5G46150	unknown protein_ LEM3 (ligand-effect modulator 3) family protein / CDC50 family protein	-0.616269	0.0051727
22544	CATMA5A42580	AT5G46580	unknown protein_ pentatricopeptide (PPR) repeat-containing protein	-0.752322	5.6408e-06
22579	CATMA5A43040	AT5G47020	unknown protein_ glycine-rich protein	-0.782281	1.0566e-06
22581	CATMA5A43050	AT5G47040	ATP binding / ATP-dependent peptidase/ nucleoside-triphosphatase/ nucleotide binding / serine-type endopeptidase/ serine-type peptidase_ Lon protease homolog 1, mitochondrial (LON)	-0.699752	9.16506e-05
22594	CATMA5A43170	AT5G47180	structural molecule_ vesicle-associated membrane family protein / VAMP family protein	-0.615633	0.00532412
22616	CATMA5A43410	AT5G47450	AtTIP2;3; water channel_ major intrinsic family protein / MIP family protein	-1.2209	0
22629	CATMA5A43535	AT5G47560	ATSDAT/ATTDT; malate transporter/ sodium:dicarboxylate symporter_ sodium/dicarboxylate cotransporter, putative	-1.05227	0
22635	CATMA5A43590	AT5G47620	RNA binding / nucleic acid binding_ heterogeneous nuclear ribonucleoprotein, putative / hnRNP, putative	-0.637936	0.00190216
22649	CATMA5A43730	AT5G47740	unknown protein kinase	-0.572532	0.0353047
22691	CATMA5A44140	AT5G48160	protein binding / zinc ion binding_ tropomyosin-related	-0.590441	0.0163386
22700	CATMA5A44240	AT5G48290	metal ion binding_ heavy-metal-associated domain-containing protein	-0.695349	0.000114754
22793	CATMA5A45170	AT5G49215	polygalacturonase_ glycoside hydrolase family 28 protein / polygalacturonase (pectinase) family protein	-0.649174	0.00111781
22808	CATMA5A45350	AT5G49360	BXL1 (BETA-XYLOSIDASE 1); hydrolase, hydrolyzing O-glycosyl compounds_ glycosyl hydrolase family 3 protein	-1.67752	0
22845	CATMA5A45658	AT5G49720	KOR1 (KORRIGAN); hydrolase, hydrolyzing O-glycosyl compounds_ endo-1,4-beta-glucanase KORRIGAN (KOR) / cellulase (OR16pep)	-0.877309	3.43874e-09
22846	CATMA5A45660	AT5G49730	oxidoreductase_ ferric reductase-like transmembrane component family protein	-0.919992	2.14921e-10
22867	CATMA5A45900	AT5G49980	ubiquitin-protein ligase_ transport inhibitor response protein, putative	-0.652418	0.00095719
22868	CATMA5A45910	AT5G49990	permease_ xanthine/uracil permease family protein	-0.819127	1.2358e-07
22869	CATMA5A45920	AT5G50000	ATP binding / kinase/ protein kinase/ protein serine/threonine kinase/ protein-tyrosine kinase	-0.604664	0.00872208
22911	CATMA5A46355	AT5G50375	CPI1 (CYCLOPROPYL ISOMERASE)_ cyclopropyl isomerase (CPI1)	-0.729774	1.90944e-05
22949	CATMA5A46860	AT5G50920	CLPC; ATP binding / ATPase_ ATP-dependent Clp protease ATP-binding subunit / ClpC	-0.610957	0.00657759
22969	CATMA5A47080	AT5G51150	unknown protein	-0.82452	8.95525e-08
23006	CATMA5A47480	AT5G51550	unknown protein_ phosphate-responsive 1 family protein	-1.23163	0
23025	CATMA5A47680	AT5G51750	subtilase_ subtilase family protein	-1.01647	0
23047	CATMA5A47910	AT5G51970	oxidoreductase/ zinc ion binding_ sorbitol dehydrogenase, putative / L-iditol 2-dehydrogenase, putative	-1.19966	0
23134	CATMA5A48800	AT5G52920	pyruvate kinase	-0.733954	1.52716e-05
23161	CATMA5A49070	AT5G53160	unknown protein	-0.738454	1.19913e-05
23178	CATMA5A49255	AT5G53350	CLPX; ATP binding / ATPase/ nucleoside-triphosphatase/ nucleotide binding / protein binding_ ATP-dependent Clp protease ATP-binding subunit ClpX1 (CLPX)	-0.668225	0.000444908
23189	CATMA5A49360	AT5G53460	GLT1_ glutamate synthase (NADH), chloroplast, putative	-0.699946	9.0746e-05
23233	CATMA5A49880	AT5G53970	1-aminocyclopropane-1-carboxylate synthase/ transaminase/ transferase, transferring nitrogenous groups_ aminotransferase, putative	-0.565794	0.0469091
23241	CATMA5A50015	AT5G54080	HGO (HOMOGENTISATE 1,2-DIOXYGENASE); homogentisate 1,2-dioxygenase ATP binding / damaged DNA binding	-0.887209	1.82393e-09
23261	CATMA5A50147	AT5G54270	LHCB3 (LIGHT-HARVESTING CHLOROPHYLL BINDING PROTEIN 3) ATM2 (ARABIDOPSIS THALIANA MYOSIN 4)	-0.786645	8.23509e-07
23269	CATMA5A50230	AT5G54370	unknown protein_ late embryogenesis abundant protein-related / LEA protein-related	-0.898019	9.06155e-10
23270	CATMA5A50240	AT5G54380	ATP binding / kinase/ protein kinase/ protein serine/threonine kinase/ protein-tyrosine kinase	-0.604604	0.00874552
23305	CATMA5A50615	AT5G54800	antiporter/ glucose-6-phosphate transporter_ glucose-6-phosphate/phosphate translocator, putative	-0.582086	0.0234703
23348	CATMA5A50990	AT5G55230	unknown protein_ microtubule associated protein (MAP65/ASE1) family protein	-1.02182	0
23382	CATMA5A51350	AT5G55600	DNA binding / RNA binding_ agenet domain-containing protein / bromo-adjacent homology (BAH) domain-containing protein	-0.633849	0.00230293
23388	CATMA5A51400	AT5G55660	unknown protein	-0.589945	0.0166959
23410	CATMA5A51695	AT5G55910	kinase	-0.685811	0.000185882
23426	CATMA5A51870	AT5G56100	unknown protein_ glycine-rich protein / oleosin	-0.614354	0.00564208
23496	CATMA5A52625	AT5G56870	beta-galactosidase_ beta-galactosidase, putative / lactase, putative	-1.38899	0
23512	CATMA5A52776	AT5G57030	LUT2 (LUTEIN DEFICIENT 2); lycopene epsilon cyclase_ lycopene epsilon cyclase	-0.794182	5.3383e-07
23567	CATMA5A53360	AT5G57655	xylose isomerase_ xylose isomerase family protein	-1.52482	0
23568	CATMA5A53370	AT5G57660	transcription factor/ zinc ion binding_ zinc finger (B-box type) family protein	-0.736055	1.36431e-05
23571	CATMA5A53400	AT5G57685	unknown protein	-1.02965	0
23583	CATMA5A53530	AT5G57800	WAX2; catalytic_ CER1 protein, putative (WAX2)	-1.18555	0
23598	CATMA5A53690	AT5G57930	APO2 (ACCUMULATION OF PHOTOSYSTEM ONE 2)	-1.08624	0
23599	CATMA5A53695	AT5G57940	ATCNGC5 (CYCLIC NUCLEOTIDE GATED CHANNEL 5); calmodulin binding / cyclic nucleotide binding / potassium channel_ cyclic nucleotide-regulated ion channel / cyclic nucleotide-gated channel (CNGC5)	-0.579979	0.0256949
23623	CATMA5A53915	AT5G58140	PHOT2 (NON PHOTOTROPIC HYPOCOTYL 1-LIKE); kinase ATP binding / protein kinase/ protein serine/threonine kinase/ protein-tyrosine kinase	-0.76709	2.48977e-06
23657	CATMA5A54240	AT5G58480	hydrolase, hydrolyzing O-glycosyl compounds_ glycosyl hydrolase family 17 protein	-0.749156	6.70837e-06
23705	CATMA5A54710	AT5G58960	unknown protein ATUCP2 (UNCOUPLING PROTEIN 2)	-0.885816	1.99819e-09
23719	CATMA5A54840	AT5G59090	peptidase/ subtilase	-0.572107	0.0359474
23734	CATMA5A55000	AT5G59250	carbohydrate transporter/ sugar porter	-0.59859	0.0114226
23777	CATMA5A55565	AT5G59780	MYB59; DNA binding / transcription factor	-0.963352	1.16174e-11
23792	CATMA5A55710	AT5G59960	unknown protein	-0.608946	0.00720063
23875	CATMA5A56545	AT5G60850	OBP4; DNA binding / transcription factor_ Dof-type zinc finger domain-containing protein	-1.13946	0
23880	CATMA5A56600	AT5G60920	COB (COBRA)_ phytochelatin synthetase, putative / COBRA cell expansion protein COB, putative	-0.78763	7.78352e-07
23916	CATMA5A56980	AT5G61330	unknown protein_ rRNA processing protein-related	-0.590306	0.0164348
23923	CATMA5A57040	AT5G61410	RPE; ribulose-phosphate 3-epimerase_ ribulose-phosphate 3-epimerase, chloroplast, putative / pentose-5-phosphate 3-epimerase, putative	-0.619282	0.00450952
23995	CATMA5A57720	AT5G62130	unknown protein_ Per1-like protein-related	-1.04166	0
24032	CATMA5A58100	AT5G62520	SRO5 ALDH12A1; 1-pyrroline-5-carboxylate dehydrogenase/ aldehyde dehydrogenase	-0.660774	0.00063979
24045	CATMA5A58250	AT5G62650	unknown protein	-0.668632	0.000436107
24058	CATMA5A58390	AT5G62810	PEX14 (PEROXISOME DEFECTIVE 2) unknown protein	-0.66363	0.000556883
24098	CATMA5A58790	AT5G63190	unknown protein_ MA3 domain-containing protein	-0.89857	8.77112e-10
24151	CATMA5A59320	AT5G63780	protein binding / ubiquitin-protein ligase/ zinc ion binding_ zinc finger (C3HC4-type RING finger) family protein	-0.599492	0.0109758
24153	CATMA5A59333	AT5G63800	BGAL6; beta-galactosidase_ glycosyl hydrolase family 35 protein	-0.664628	0.000530443
24154	CATMA5A59336	AT5G63810	BGAL10; beta-galactosidase_ beta-galactosidase, putative / lactase, putative	-0.641298	0.00162392
24217	CATMA5A59870	AT5G64440	amidase	-0.620192	0.00432606
24219	CATMA5A59890	AT5G64460	unknown protein	-0.704835	7.05867e-05
24233	CATMA5A60030	AT5G64600	unknown protein	-0.672377	0.000362758
24242	CATMA5A60110	AT5G64680	unknown protein	-0.591147	0.0158424
24256	CATMA5A60270	AT5G64820	unknown protein	-0.784457	9.33264e-07
24291	CATMA5A60605	AT5G65210	DNA binding / calmodulin binding / transcription factor_ bZIP family transcription factor (TGA1)	-1.00684	0
24302	CATMA5A60705	AT5G65310	ATHB5_ homeobox-leucine zipper protein 5 (HB-5) / HD-ZIP transcription factor 5	-0.725496	2.39674e-05
24460	CATMA5A62260	AT5G66820	unknown protein	-1.04283	0
24504	CATMA5A62720	AT5G67260	CYCD3;2; cyclin-dependent protein kinase	-0.569769	0.0396841
24515	CATMA5A62810	AT5G67360	ARA12; subtilase_ cucumisin-like serine protease (ARA12)	-0.912784	3.42713e-10
24518	CATMA5A62830	AT5G67385	protein binding / signal transducer_ phototropic-responsive protein, putative	-0.843481	2.83987e-08
24520	CATMA5A62845	AT5G67400	peroxidase_ peroxidase 73 (PER73) (P73) (PRXR11)	-0.573964	0.033222
8604	CATMA2A29540	AT2E26080	EUGENE prediction	-0.653587	0.000904998
55	CATMA1A00500	AT1G01520	DNA binding / transcription factor_ myb family transcription factor	-0.929434	1.16174e-10
9282	CATMA2A36470	AT2G38170	CAX1; calcium:hydrogen antiporter_ calcium exchanger (CAX1)	-1.2515	0
10564	CATMA2B42220	AT2G43820	UDP-glycosyltransferase/ transferase, transferring glycosyl groups / transferase, transferring hexosyl groups	-0.663132	0.000570554
18603	CATMA4A36740	AT4G34950	unknown protein_ nodulin family protein	-1.06728	0
24274	CATMA5A60423	AT5G65010	ASN2 (ASPARAGINE SYNTHETASE 2); asparagine synthase (glutamine-hydrolyzing)_ asparagine synthetase 2 (ASN2)	-0.769913	2.12568e-06
8913	CATMA2A32630	AT2G34490	CYP710A2; heme binding / iron ion binding / monooxygenase/ oxygen binding	-0.633621	0.00232754
16925	CATMA4A18370	AT4G17340	DELTA-TIP2/TIP2;2; water channel_ major intrinsic family protein / MIP family protein	-0.866468	6.82521e-09
18826	CATMA4A38880	AT4G37300	unknown protein	-0.619539	0.00445702
Pseudomonas syringae up
276	CATMA1A02710	AT1G03850	electron transporter/ thiol-disulfide exchange intermediate_ glutaredoxin family protein	1.08756	0
1487	CATMA1A15100	AT1G16110	WAKL6 (WALL ASSOCIATED KINASE-LIKE 6); kinase_ wall-associated kinase, putative	1.03957	0
1580	CATMA1A16200	AT1G17190	ATGSTU26; glutathione transferase	1.8617	0
1693	CATMA1A17410	AT1G18390	ATP binding / kinase/ protein kinase/ protein serine/threonine kinase/ protein-tyrosine kinase	1.41519	0
4720	CATMA1A55410	AT1G66160	ubiquitin-protein ligase_ U-box domain-containing protein	0.822318	1.02163e-07
5137	CATMA1A59810	AT1G70540	enzyme inhibitor/ pectinesterase/ pectinesterase inhibitor_ invertase/pectin methylesterase inhibitor family protein	1.46502	0
5303	CATMA1A61600	AT1G72360	DNA binding / transcription factor_ ethylene-responsive element-binding protein, putative	2.12752	0
5393	CATMA1A62540	AT1G73260	endopeptidase inhibitor_ trypsin and protease inhibitor family protein / Kunitz family protein	0.681696	0.000228429
9236	CATMA2A36030	AT2G37750	unknown protein	1.05734	0
9375	CATMA2A37440	AT2G39210	unknown protein_ nodulin family protein	0.926301	1.39408e-10
9407	CATMA2A37790	AT2G39520	unknown protein	2.64872	0
9694	CATMA2A40750	AT2G42360	protein binding / ubiquitin-protein ligase/ zinc ion binding_ zinc finger (C3HC4-type RING finger) family protein	2.8617	0
9825	CATMA2A42030	AT2G43610	chitin binding / chitinase_ glycoside hydrolase family 19 protein	0.6557	0.000817602
10107	CATMA2A44900	AT2G46500	inositol or phosphatidylinositol kinase/ phosphotransferase, alcohol group as acceptor_ phosphatidylinositol 3- and 4-kinase family protein / ubiquitin family protein	0.911199	3.83373e-10
10135	CATMA2A45200	AT2G46740	unknown protein_ FAD-binding domain-containing protein	0.780017	1.20178e-06
10166	CATMA2A45530	AT2G47060	ATP binding / kinase/ protein kinase/ protein serine/threonine kinase/ protein-tyrosine kinase	1.3199	0
10733	CATMA3A01215	AT3G02230	RGP1 (REVERSIBLY GLYCOSYLATED POLYPEPTIDE 1)_ reversibly glycosylated polypeptide-1 (RGP1)	0.725151	2.44105e-05
10734	CATMA3A01220	AT3G02240	unknown protein	1.74327	0
10882	CATMA3A02820	AT3G03855	unknown protein	0.897338	9.46816e-10
11363	CATMA3A07810	AT3G08970	heat shock protein binding / unfolded protein binding_ DNAJ heat shock N-terminal domain-containing protein	1.02475	0
13678	CATMA3A37212	AT3G44300	NIT2 (NITRILASE 2)_ nitrilase 2 (NIT2)	0.796671	4.62209e-07
14136	CATMA3A42820	AT3G49780	ATPSK3 (PHYTOSULFOKINE 3 PRECURSOR)	1.30247	0
15346	CATMA3A55770	AT3G62600	heat shock protein binding / unfolded protein binding_ DNAJ heat shock family protein	0.872693	4.60629e-09
16116	CATMA4A08370	AT4G08560	RNA binding_ pumilio/Puf RNA-binding domain-containing protein	1.01077	0
16250	CATMA4A10310	AT4G10265	unknown protein_ wound-responsive protein, putative	2.31678	0
18076	CATMA4A31130	AT4G29510	S-adenosylmethionine-dependent methyltransferase/ protein-arginine N-methyltransferase unknown protein	0.787818	7.70011e-07
18831	CATMA4A38960	AT4G37390	YDK1_ auxin-responsive GH3 family protein	2.59664	0
21930	CATMA5A35560	AT5G39890	unknown protein	2.20373	0
22013	CATMA5A36458	AT5G40780	LHT1_ lysine and histidine specific transporter, putative	0.923699	1.68452e-10
22259	CATMA5A39310	AT5G43450	unknown protein_ 2-oxoglutarate-dependent dioxygenase, putative	0.698198	9.92365e-05
22608	CATMA5A43320	AT5G47370	HAT2; transcription factor_ homeobox-leucine zipper protein 2 (HAT2) / HD-ZIP protein 2	0.746639	7.6956e-06
23312	CATMA5A50670	AT5G54860	transporter_ integral membrane transporter family protein	1.94777	0
23970	CATMA5A57480	AT5G61890	DNA binding / transcription factor_ AP2 domain-containing transcription factor family protein	2.01541	0
24413	CATMA5A61750	AT5G66420	unknown protein	1.68014	0
1791	CATMA1A18400	AT1G19380	unknown protein	2.98396	0
5272	CATMA1A61280	AT1G72060	serine-type endopeptidase inhibitor heat shock protein binding / unfolded protein binding	2.2374	0
139	CATMA1A01350	AT1G02360	chitinase	2.90893	0
253	CATMA1A02500	AT1G03610	unknown protein	0.725521	2.39364e-05
429	CATMA1A04170	AT1G05300	ZIP5; cation transporter_ metal transporter, putative (ZIP5)	1.72686	0
594	CATMA1A06060	AT1G07000	protein binding_ exocyst subunit EXO70 family protein	2.15905	0
608	CATMA1A06190	AT1G07135	unknown protein_ glycine-rich protein	3.16734	0
700	CATMA1A07030	AT1G08050	protein binding / ubiquitin-protein ligase/ zinc ion binding_ zinc finger (C3HC4-type RING finger) family protein	1.23015	0
927	CATMA1A09190	AT1G10340	protein binding_ ankyrin repeat family protein	1.33001	0
1334	CATMA1A13550	AT1G14540	peroxidase_ anionic peroxidase, putative	5.24868	0
1687	CATMA1A17310	AT1G18300	hydrolase_ MutT/nudix family protein	1.41609	0
1692	CATMA1A17400	AT1G18380	unknown protein	1.76756	0
1757	CATMA1A18050	AT1G19020	unknown protein	2.86614	0
1804	CATMA1A18560	AT1G19530	unknown protein	1.31213	0
1941	CATMA1A20080	AT1G21010	unknown protein	1.97524	0
2287	CATMA1A24050	AT1G25390	kinase	1.59983	0
2288	CATMA1A24060	AT1G25400	unknown protein	1.253	0
2509	CATMA1A26570	AT1G28380	unknown protein	1.94811	0
2584	CATMA1A27610	AT1G29690	CAD1	1.96852	0
2678	CATMA1A28750	AT1G30700	electron carrier_ FAD-binding domain-containing protein	2.95368	0
2680	CATMA1A28770	AT1G30720	electron carrier_ FAD-binding domain-containing protein	1.03483	0
2681	CATMA1A28780	AT1G30730	electron carrier_ FAD-binding domain-containing protein	1.9514	0
2684	CATMA1A28810	AT1G30755	unknown protein	2.51397	0
2880	CATMA1A31220	AT1G32928	unknown protein	1.59686	0
2891	CATMA1A31370	AT1G33055	unknown protein	2.11833	0
2930	CATMA1A31880	AT1G33610	protein binding_ leucine-rich repeat family protein	1.66963	0
3156	CATMA1A36330	AT1G42990	ATBZIP60; DNA binding / transcription factor_ bZIP transcription factor family protein	2.18293	0
3424	CATMA1A40130	AT1G49000	unknown protein	2.34839	0
3640	CATMA1A42750	AT1G51620	ATP binding / kinase/ protein kinase/ protein serine/threonine kinase/ protein-tyrosine kinase	2.39371	0
3648	CATMA1A42790	AT1G51700	ADOF1; DNA binding / transcription factor_ Dof-type zinc finger domain-containing protein (ADOF1)	2.54659	0
3657	CATMA1A42890	AT1G51800	kinase_ leucine-rich repeat protein kinase, putative	2.87224	0
3686	CATMA1A43271	AT1G52200	unknown protein	2.70045	0
3982	CATMA1A46560	AT1G55450	S-adenosylmethionine-dependent methyltransferase_ embryo-abundant protein-related	3.47845	0
4179	CATMA1A48650	AT1G59590	ZCF37	1.14849	0
4327	CATMA1A50410	AT1G61360	ATP binding / carbohydrate binding / kinase/ protein kinase/ protein serine/threonine kinase/ protein-tyrosine kinase/ sugar binding_ S-locus lectin protein kinase family protein	2.10686	0
4650	CATMA1A54530	AT1G65230	unknown protein pepsin A	1.89853	0
4661	CATMA1A54720	AT1G65390	ATPP2-A5; transmembrane receptor_ disease resistance protein (TIR class), putative	3.42013	0
4672	CATMA1A54830	AT1G65490	unknown protein	1.51854	0
4713	CATMA1A55350	AT1G66090	ATP binding / nucleoside-triphosphatase/ nucleotide binding / transmembrane receptor_ disease resistance protein (TIR-NBS class), putative	3.50261	0
4773	CATMA1A56170	AT1G66880	ATP binding / protein kinase/ protein serine/threonine kinase/ protein-tyrosine kinase_ serine/threonine protein kinase family protein	2.04058	0
4974	CATMA1A58235	AT1G68840	RAV2; DNA binding / transcription factor_ DNA-binding protein RAV2 (RAV2) / AP2 domain-containing protein RAP2.8	0.837777	4.0231e-08
5271	CATMA1A61275	AT1G72060	serine-type endopeptidase inhibitor heat shock protein binding / unfolded protein binding	1.85405	0
5702	CATMA1A65800	AT1G76600	unknown protein	2.82389	0
5748	CATMA1A66320	AT1G77120	ADH1 (ALCOHOL DEHYDROGENASE 1); alcohol dehydrogenase_ alcohol dehydrogenase (ADH)	4.6226	0
5908	CATMA1A67950	AT1G78850	sugar binding_ curculin-like (mannose-binding) lectin family protein	2.33665	0
6120	CATMA1A70060	AT1G80840	WRKY40; transcription factor	3.48492	0
6289	CATMA2A00260	AT2G01180	ATPAP1 (PHOSPHATIDIC ACID PHOSPHATASE 1); phosphatidate phosphatase_ phosphatidic acid phosphatase family protein / PAP2 family protein	1.37695	0
6389	CATMA2A01270	AT2G02220	ATP binding / protein kinase/ protein serine/threonine kinase/ protein-tyrosine kinase_ leucine-rich repeat transmembrane protein kinase, putative	1.71158	0
6722	CATMA2A05730	AT2G06960	oxidoreductase, acting on paired donors, with incorporation or reduction of molecular oxygen, 2-oxoglutarate as one donor, and incorporation of one atom each of oxygen into both donors_ oxidoreductase, 2OG-Fe(II) oxygenase family protein	2.24998	0
7049	CATMA2A12410	AT2G13790	ATSERK4; protein binding / protein kinase/ transmembrane receptor protein serine/threonine kinase_ leucine-rich repeat family protein / protein kinase family protein	2.45925	0
7050	CATMA2A12420	AT2G13800	ATSERK5; ATP binding / protein kinase/ transmembrane receptor protein serine/threonine kinase_ leucine-rich repeat family protein / protein kinase family protein	1.91352	0
7353	CATMA2A16420	AT2G17740	unknown protein_ DC1 domain-containing protein	2.05145	0
7442	CATMA2A17330	AT2G18680	unknown protein	3.60938	0
7491	CATMA2A17800	AT2G19190	kinase_ light-responsive receptor protein kinase / senescence-responsive receptor-like serine/threonine kinase, putative (SIRK)	2.54856	0
7816	CATMA2A21020	AT2G22500	binding / transporter_ mitochondrial substrate carrier family protein	3.25452	0
7992	CATMA2A22930	AT2G24600	protein binding_ ankyrin repeat family protein	4.19642	0
8098	CATMA2A24120	AT2G25735	unknown protein	3.1827	0
8175	CATMA2A24880	AT2G26560	nutrient reservoir_ patatin, putative	4.0614	0
8331	CATMA2A26640	AT2G28250	kinase	0.649002	0.00112701
8467	CATMA2A28220	AT2G29870	water channel_ major intrinsic family protein / MIP family protein	2.79511	0
8468	CATMA2A28230	AT2G29870	water channel_ major intrinsic family protein / MIP family protein	4.37866	0
8524	CATMA2A28746	AT2G30490	ATC4H (CINNAMATE-4-HYDROXYLASE)_ trans-cinnamate 4-monooxygenase / cinnamic acid 4-hydroxylase (C4H) (CA4H) / cytochrome P450 73 (CYP73) (CYP73A5)	1.93249	0
8570	CATMA2A29180	AT2G31020	oxysterol binding_ oxysterol-binding family protein	2.02271	0
8659	CATMA2A30140	AT2G31880	ATP binding / kinase/ protein serine/threonine kinase unknown protein	1.89937	0
8904	CATMA2A32540	AT2G34390	unknown protein_ major intrinsic family protein / MIP family protein	3.87714	0
9057	CATMA2A34120	AT2G35930	ubiquitin-protein ligase_ U-box domain-containing protein	3.54057	0
9081	CATMA2A34420	AT2G36220	unknown protein	1.02703	0
9130	CATMA2A34910	AT2G36690	oxidoreductase, acting on paired donors, with incorporation or reduction of molecular oxygen, 2-oxoglutarate as one donor, and incorporation of one atom each of oxygen into both donors_ oxidoreductase, 2OG-Fe(II) oxygenase family protein	3.15793	0
9203	CATMA2A35700	AT2G37430	nucleic acid binding / transcription factor/ zinc ion binding_ zinc finger (C2H2 type) family protein (ZAT11)	3.40179	0
9233	CATMA2A35995	AT2G37710	kinase_ lectin protein kinase, putative	1.01763	0
9257	CATMA2A36240	AT2G37940	unknown protein	2.78057	0
9308	CATMA2A36760	AT2G38470	WRKY33; transcription factor unknown protein	3.22092	0
9345	CATMA2A37130	AT2G38870	serine-type endopeptidase inhibitor	4.18505	0
9374	CATMA2A37430	AT2G39200	MLO12; calmodulin binding_ seven transmembrane MLO family protein / MLO-like protein 12 (MLO12)	3.11736	0
9408	CATMA2A37800	AT2G39530	unknown protein_ integral membrane protein, putative	2.39611	0
9455	CATMA2A38220	AT2G40000	unknown protein	1.17474	0
9826	CATMA2A42040	AT2G43620	chitin binding / chitinase	3.6589	0
9896	CATMA2A42780	AT2G44370	unknown protein_ DC1 domain-containing protein	3.01797	0
9897	CATMA2A42790	AT2G44380	unknown protein_ DC1 domain-containing protein	0.873946	4.25777e-09
9908	CATMA2A42930	AT2G44490	hydrolase, hydrolyzing O-glycosyl compounds_ glycosyl hydrolase family 1 protein	2.1383	0
9981	CATMA2A43610	AT2G45220	enzyme inhibitor/ pectinesterase	1.39154	0
10520	CATMA2B34910	AT2G36690	oxidoreductase, acting on paired donors, with incorporation or reduction of molecular oxygen, 2-oxoglutarate as one donor, and incorporation of one atom each of oxygen into both donors_ oxidoreductase, 2OG-Fe(II) oxygenase family protein	2.76692	0
10524	CATMA2B35995	AT2G37710	kinase_ lectin protein kinase, putative	0.832026	5.70123e-08
10765	CATMA3A01510	AT3G02550	unknown protein_ LOB domain protein 41 / lateral organ boundaries domain protein 41 (LBD41)	3.13808	0
11147	CATMA3A05540	AT3G06435	unknown protein	1.09997	0
11210	CATMA3A06230	AT3G07040	RPM1 (RESISTANCE TO P. SYRINGAE PV MACULICOLA 1)_ disease resistance protein RPM1 (CC-NBS-LRR class), putative	1.04488	0
11248	CATMA3A06620	AT3G07390	AIR12; extracellular matrix structural constituent_ auxin-responsive protein / auxin-induced protein (AIR12)	2.68271	0
11415	CATMA3A08380	AT3G09520	protein binding_ exocyst subunit EXO70 family protein	2.3461	0
11490	CATMA3A09290	AT3G10300	calcium ion binding	1.58094	0
11645	CATMA3A10755	AT3G11820	SYP121; t-SNARE_ syntaxin 121 (SYP121) / syntaxin-related protein (SYR1)	2.27655	0
11875	CATMA3A13170	AT3G13950	unknown protein	1.24843	0
12036	CATMA3A14930	AT3G15520	peptidyl-prolyl cis-trans isomerase	2.9918	0
12097	CATMA3A15560	AT3G16150	asparaginase_ L-asparaginase, putative / L-asparagine amidohydrolase, putative	0.99871	0
12368	CATMA3A18460	AT3G18830	ATPLT5; D-ribose transporter/ D-xylose transporter/ carbohydrate transporter/ galactose transporter/ glucose transporter/ glycerol transporter/ hydrogen:sugar symporter/ mannitol transporter/ monosaccharide transporter/ myo-inositol transporter/ sugar porter_ mannitol transporter, putative	1.05776	0
12601	CATMA3A20920	AT3G21080	unknown protein_ ABC transporter-related	2.05394	0
12659	CATMA3A21500	AT3G21630	kinase	1.67533	0
12691	CATMA3A21990	AT3G22060	unknown protein_ receptor protein kinase-related	2.45045	0
12808	CATMA3A23245	AT3G23250	DNA binding_ myb family transcription factor (MYB15)	4.76334	0
13148	CATMA3A27030	AT3G27220	unknown protein_ kelch repeat-containing protein	2.11331	0
13825	CATMA3A39300	AT3G46280	unknown protein_ protein kinase-related	2.09985	0
13912	CATMA3A40380	AT3G47380	enzyme inhibitor/ pectinesterase/ pectinesterase inhibitor_ invertase/pectin methylesterase inhibitor family protein	0.80061	3.67661e-07
14033	CATMA3A41620	AT3G48650	unknown protein_ pseudogene, At14a-related protein	3.06464	0
14115	CATMA3A42560	AT3G49530	ANAC062; transcription factor_ no apical meristem (NAM) family protein	1.3101	0
14251	CATMA3A43970	AT3G50960	electron transporter	1.35844	0
14338	CATMA3A44825	AT3G51920	CAM9 (CALMODULIN 9); calcium ion binding_ calmodulin-9 (CAM9)	2.14666	0
14393	CATMA3A45360	AT3G52450	ubiquitin-protein ligase_ U-box domain-containing protein	2.66116	0
14735	CATMA3A48950	AT3G55980	transcription factor_ zinc finger (CCCH-type) family protein	3.29303	0
14887	CATMA3A50545	AT3G57550	AGK2_ guanylate kinase 2 (GK-2)	1.94428	0
15026	CATMA3A52130	AT3G59080	DNA binding / pepsin A_ aspartyl protease family protein	2.18999	0
15081	CATMA3A52725	AT3G59700	ATHLECRK (ARABIDOPSIS THALIANA LECTIN-RECEPTOR KINASE); kinase_ lectin protein kinase, putative	1.95174	0
15467	CATMA3B26340	AT3G26500	protein binding_ leucine-rich repeat family protein	2.18271	0
15654	CATMA4A01430	AT4G01250	WRKY22; transcription factor	2.63364	0
15757	CATMA4A02630	AT4G02330	pectinesterase	2.04332	0
16383	CATMA4A12000	AT4G11890	ATP binding / kinase/ protein kinase/ protein serine/threonine kinase/ protein-tyrosine kinase	2.87726	0
16598	CATMA4A14700	AT4G14365	protein binding / ubiquitin-protein ligase/ zinc ion binding_ zinc finger (C3HC4-type RING finger) family protein / ankyrin repeat family protein	4.04828	0
16599	CATMA4A14710	AT4G14365	protein binding / ubiquitin-protein ligase/ zinc ion binding_ zinc finger (C3HC4-type RING finger) family protein / ankyrin repeat family protein	2.14765	0
17186	CATMA4A21250	AT4G20000	unknown protein_ VQ motif-containing protein	2.79266	0
17242	CATMA4A22370	AT4G20860	electron carrier/ oxidoreductase_ FAD-binding domain-containing protein	2.18876	0
17392	CATMA4A24190	AT4G22470	lipid binding_ protease inhibitor/seed storage/lipid transfer protein (LTP) family protein	3.15711	0
17459	CATMA4A24945	AT4G23190	CRK11 (CYSTEINE-RICH RLK11); kinase_ protein kinase family protein	3.1088	0
17513	CATMA4A25620	AT4G23800	transcription factor WRKY53; transcription factor	2.37586	0
17514	CATMA4A25630	AT4G23800	transcription factor WRKY53; transcription factor	1.02745	0
17542	CATMA4A25830	AT4G24110	unknown protein	1.91783	0
17644	CATMA4A26800	AT4G25110	caspase_ latex-abundant family protein (AMC2) / caspase family protein	2.11734	0
17754	CATMA4A27720	AT4G26200	ACS7; 1-aminocyclopropane-1-carboxylate synthase_ 1-aminocyclopropane-1-carboxylate synthase, putative / ACC synthase, putative	1.68713	0
17840	CATMA4A28710	AT4G27110	unknown protein_ phytochelatin synthetase-related	1.24141	0
18362	CATMA4A34220	AT4G32480	unknown protein	1.36971	0
18403	CATMA4A34610	AT4G32870	unknown protein	0.988508	0
18422	CATMA4A34790	AT4G33050	calmodulin binding	3.28881	0
18424	CATMA4A34810	AT4G33070	pyruvate decarboxylase	5.16824	0
18621	CATMA4A36830	AT4G35110	unknown protein	1.77635	0
18627	CATMA4A36910	AT4G35180	amino acid permease	3.2779	0
18938	CATMA4A40040	AT4G38550	unknown protein	2.35145	0
19046	CATMA4A41005	AT4G39640	gamma-glutamyltransferase_ gamma-glutamyltranspeptidase family protein	2.02107	0
19049	CATMA4A41020	AT4G39670	unknown protein	2.77769	0
19050	CATMA4A41030	AT4G39675	unknown protein	1.24992	0
19199	CATMA5A00600	AT5G01540	kinase_ lectin protein kinase, putative	3.45432	0
19289	CATMA5A01570	AT5G02490	ATP binding_ heat shock cognate 70 kDa protein 2 (HSC70-2) (HSP70-2)	2.89742	0
19654	CATMA5A05530	AT5G06310	unknown protein NHL3	2.29722	0
19968	CATMA5A08790	AT5G10040	unknown protein	3.44538	0
20189	CATMA5A11160	AT5G12930	unknown protein	2.99082	0
20242	CATMA5A11720	AT5G13490	AAC2; ATP:ADP antiporter/ binding_ ADP, ATP carrier protein 2, mitochondrial / ADP/ATP translocase 2 / adenine nucleotide translocator 2 (ANT2)	2.76116	0
20401	CATMA5A13400	AT5G15120	unknown protein	2.40924	0
20767	CATMA5A17520	AT5G19110	ATP binding_ extracellular dermal glycoprotein-related / EDGP-related	3.2912	0
20875	CATMA5A18670	AT5G20230	ATBCB (ARABIDOPSIS BLUE-COPPER-BINDING PROTEIN); copper ion binding / electron transporter_ plastocyanin-like domain-containing protein	2.64155	0
21254	CATMA5A22960	AT5G25250	unknown protein	4.13269	0
21274	CATMA5A23200	AT5G25450	ubiquinol-cytochrome-c reductase_ ubiquinol-cytochrome C reductase complex 14 kDa protein, putative	1.77179	0
21340	CATMA5A24040	AT5G26340	MSS1; carbohydrate transporter/ sugar porter_ hexose transporter, putative	2.79491	0
21762	CATMA5A32930	AT5G37600	ATGSR1; glutamate-ammonia ligase_ glutamine synthetase, putative	1.32124	0
21776	CATMA5A33100	AT5G37770	TCH2 (TOUCH 2); calcium ion binding_ touch-responsive protein / calmodulin-related protein 2, touch-induced (TCH2)	1.243	0
21905	CATMA5A35160	AT5G39580	peroxidase	4.17233	0
22199	CATMA5A38640	AT5G42830	transferase_ transferase family protein	3.90905	0
22306	CATMA5A39835	AT5G44070	CAD1 (CADMIUM SENSITIVE 1)_ phytochelatin synthase 1 (PCS1)	3.13935	0
22467	CATMA5A41740	AT5G45750	GTP binding_ Ras-related GTP-binding protein, putative	1.13188	0
22647	CATMA5A43710	AT5G47720	acetyl-CoA C-acetyltransferase binding / transporter	1.74159	0
22716	CATMA5A44410	AT5G48430	unknown protein	2.90408	0
22728	CATMA5A44520	AT5G48540	unknown protein_ 33 kDa secretory protein-related	4.0056	0
22743	CATMA5A44660	AT5G48657	unknown protein_ defense protein-related	1.43712	0
22821	CATMA5A45500	AT5G49520	WRKY48; transcription factor	1.80064	0
22893	CATMA5A46160	AT5G50200	WR3	1.13157	0
23530	CATMA5A52970	AT5G57220	CYP81F2; heme binding / iron ion binding / monooxygenase/ oxygen binding	4.39602	0
23906	CATMA5A56865	AT5G61210	SNAP33; t-SNARE_ SNAP25 homologous protein SNAP33 (SNAP33) (SNAP33B) / synaptosomal-associated protein SNAP25-like 1 / snap25a	1.62136	0
24035	CATMA5A58140	AT5G62570	calmodulin binding	0.618566	0.00465932
24526	CATMA5A62900	AT5G67450	AZF1 (ARABIDOPSIS ZINC-FINGER PROTEIN 1); nucleic acid binding / transcription factor/ zinc ion binding_ zinc finger (C2H2 type) protein 1 (AZF1)	1.14384	0
12535	CATMA3A20080	AT3E21190	EUGENE prediction	0.581796	0.0237652
17462	CATMA4A24970	AT4E25020	EUGENE prediction	2.96528	0
22353	CATMA5A40400	AT5E39460	EUGENE prediction	2.43315	0
35	CATMA1A00320	AT1G01340	ATCNGC10; calmodulin binding / cyclic nucleotide binding / ion channel_ cyclic nucleotide-regulated ion channel (CNGC10) (ACBK1)	0.829549	6.62016e-08
97	CATMA1A00930	AT1G01940	peptidyl-prolyl cis-trans isomerase	0.56527	0.0479513
122	CATMA1A01170	AT1G02170	LOL3 (LSD ONE LIKE 3); caspase/ cysteine-type endopeptidase_ latex-abundant family protein (AMC1) / caspase family protein	0.587157	0.0188487
143	CATMA1A01390	AT1G02400	gibberellin 2-beta-dioxygenase	0.777548	1.38239e-06
144	CATMA1A01400	AT1G02400	gibberellin 2-beta-dioxygenase	2.2343	0
180	CATMA1A01755	AT1G02820	unknown protein_ late embryogenesis abundant 3 family protein / LEA3 family protein	0.909698	4.24034e-10
184	CATMA1A01780	AT1G02850	hydrolase, hydrolyzing O-glycosyl compounds_ glycosyl hydrolase family 1 protein	1.09513	0
264	CATMA1A02595	AT1G03740	ATP binding / kinase/ protein kinase/ protein serine/threonine kinase/ protein-tyrosine kinase	0.855727	1.33484e-08
282	CATMA1A02760	AT1G03905	ATP binding / ATPase/ nucleoside-triphosphatase/ nucleotide binding_ ABC transporter family protein	0.92571	1.45217e-10
303	CATMA1A02965	AT1G04100	IAA10; transcription factor_ auxin-responsive protein / indoleacetic acid-induced protein 10 (IAA10)	0.73105	1.78375e-05
390	CATMA1A03790	AT1G04960	unknown protein	0.570393	0.0386512
392	CATMA1A03810	AT1G04980	ATPDIL2-2; electron transporter/ isomerase/ thiol-disulfide exchange intermediate_ thioredoxin family protein	0.682705	0.000217202
395	CATMA1A03840	AT1G05000	phosphoprotein phosphatase_ tyrosine specific protein phosphatase family protein	1.06566	0
397	CATMA1A03855	AT1G05010	EFE_ 1-aminocyclopropane-1-carboxylate oxidase / ACC oxidase / ethylene-forming enzyme (ACO) (EAT1)	0.728498	2.04365e-05
475	CATMA1A04710	AT1G05710	transcription factor_ ethylene-responsive protein, putative	1.02422	0
520	CATMA1A05220	AT1G06180	ATMYB13; DNA binding / transcription factor_ myb family transcription factor	0.812269	1.85588e-07
560	CATMA1A05650	AT1G06620	unknown protein_ 2-oxoglutarate-dependent dioxygenase, putative	1.35647	0
593	CATMA1A06050	AT1G06990	carboxylic ester hydrolase/ hydrolase, acting on ester bonds_ GDSL-motif lipase/hydrolase family protein	0.705448	6.83883e-05
596	CATMA1A06080	AT1G07010	hydrolase/ protein serine/threonine phosphatase unknown protein	0.845975	2.43733e-08
598	CATMA1A06100	AT1G07030	binding_ mitochondrial substrate carrier family protein	0.766672	2.5486e-06
607	CATMA1A06180	AT1G07130	unknown protein_ OB-fold nucleic acid binding domain-containing protein	1.3198	0
610	CATMA1A06200	AT1G07150	MAPKKK13; ATP binding / kinase/ protein kinase/ protein serine/threonine kinase/ protein-tyrosine kinase	0.682681	0.000217456
617	CATMA1A06290	AT1G07240	UDP-glycosyltransferase/ transferase, transferring glycosyl groups	1.34793	0
684	CATMA1A06874	AT1G07890	APX1; L-ascorbate peroxidase_ L-ascorbate peroxidase 1, cytosolic (APX1)	0.883131	2.36994e-09
685	CATMA1A06876	AT1G07890	APX1; L-ascorbate peroxidase_ L-ascorbate peroxidase 1, cytosolic (APX1)	1.2275	0
779	CATMA1A07735	AT1G08830	CSD1; copper, zinc superoxide dismutase_ superoxide dismutase (Cu-Zn) (SODCC) / copper/zinc superoxide dismutase (CSD1)	1.1029	0
786	CATMA1A07796	AT1G08930	ERD6; carbohydrate transporter/ sugar porter_ early-responsive to dehydration stress protein (ERD6) / sugar transporter family protein	1.5679	0
852	CATMA1A08480	AT1G09630	ATRAB11C; GTP binding_ Ras-related GTP-binding protein, putative	1.24026	0
873	CATMA1A08670	AT1G09815	delta DNA polymerase_ DNA polymerase delta subunit 4 family	1.19528	0
885	CATMA1A08790	AT1G09920	unknown protein_ TRAF-type zinc finger-related	0.574909	0.0319132
891	CATMA1A08840	AT1G09970	ATP binding / kinase/ protein serine/threonine kinase_ leucine-rich repeat transmembrane protein kinase, putative	1.41085	0
966	CATMA1A09580	AT1G10700	ribose phosphate diphosphokinase_ ribose-phosphate pyrophosphokinase 3 / phosphoribosyl diphosphate synthetase 3 (PRS3)	1.69214	0
982	CATMA1A09750	AT1G10850	ATP binding / protein serine/threonine kinase_ pseudogene, leucine-rich repeat transmembrane protein kinase, putative	0.625425	0.0034028
997	CATMA1A09880	AT1G10990	unknown protein	0.794655	5.19419e-07
1047	CATMA1A10430	AT1G11475	DNA-directed RNA polymerase_ DNA-directed RNA polymerase II, putative	0.702691	7.88236e-05
1089	CATMA1A10900	AT1G11890	SEC22; transporter_ vesicle transport protein SEC22, putative	0.820441	1.14274e-07
1171	CATMA1A11740	AT1G12760	protein binding / ubiquitin-protein ligase/ zinc ion binding_ zinc finger (C3HC4-type RING finger) family protein	0.788895	7.2385e-07
1178	CATMA1A11800	AT1G12805	nucleotide binding	1.02756	0
1233	CATMA1A12390	AT1G13390	unknown protein_expressed protein	0.88798	1.7368e-09
1236	CATMA1A12420	AT1G13420	sulfotransferase_ sulfotransferase family protein	0.718696	3.4311e-05
1241	CATMA1A12480	AT1G13480	unknown protein	1.1309	0
1242	CATMA1A12550	AT1G13550	unknown protein	0.804045	3.00878e-07
1245	CATMA1A12570	AT1G13580	unknown protein_ longevity-assurance (LAG1) family protein	0.566827	0.0449175
1284	CATMA1A12960	AT1G14000	ATP binding / protein kinase/ protein serine/threonine kinase/ protein-tyrosine kinase protein carrier	0.695725	0.000112579
1289	CATMA1A13010	AT1G14060	unknown protein	0.644589	0.00139001
1297	CATMA1A13150	AT1G14170	nucleic acid binding_ KH domain-containing protein	0.640146	0.00171455
1300	CATMA1A13190	AT1G14200	protein binding / ubiquitin-protein ligase/ zinc ion binding_ zinc finger (C3HC4-type RING finger) family protein	0.807004	2.53009e-07
1312	CATMA1A13330	AT1G14330	unknown protein_ kelch repeat-containing F-box family protein	0.929586	1.10365e-10
1316	CATMA1A13385	AT1G14370	APK2A (PROTEIN KINASE 2A); ATP binding / kinase/ protein kinase/ protein serine/threonine kinase/ protein-tyrosine kinase calmodulin binding	1.67128	0
1324	CATMA1A13450	AT1G14450	unknown protein	0.656348	0.000792454
1335	CATMA1A13560	AT1G14550	peroxidase_ anionic peroxidase, putative	1.10087	0
1369	CATMA1A13910	AT1G14880	unknown protein	1.08651	0
1376	CATMA1A13965	AT1G14980	CPN10 (CHAPERONIN 10)	0.732831	1.62185e-05
1389	CATMA1A14100	AT1G15120	ubiquinol-cytochrome-c reductase_ ubiquinol-cytochrome C reductase complex 7.8 kDa protein, putative / mitochondrial hinge protein, putative	0.731654	1.72718e-05
1401	CATMA1A14270	AT1G15270	unknown protein	0.574834	0.032015
1422	CATMA1A14470	AT1G15430	unknown protein	1.9864	0
1438	CATMA1A14640	AT1G15620	unknown protein	0.61632	0.00516062
1440	CATMA1A14680	AT1G15670	unknown protein_ kelch repeat-containing F-box family protein	0.96297	1.16174e-11
1486	CATMA1A15090	AT1G16090	WAKL7 (WALL ASSOCIATED KINASE-LIKE 7)_ wall-associated kinase-related	0.719658	3.26201e-05
1498	CATMA1A15290	AT1G16300	NAD binding / glyceraldehyde-3-phosphate dehydrogenase (phosphorylating)/ glyceraldehyde-3-phosphate dehydrogenase_ glyceraldehyde 3-phosphate dehydrogenase, cytosolic, putative / NAD-dependent glyceraldehyde-3-phosphate dehydrogenase, putative	0.831699	5.81508e-08
1503	CATMA1A15360	AT1G16370	carbohydrate transporter/ sugar porter	0.581231	0.0243496
1508	CATMA1A15410	AT1G16420	caspase_ latex-abundant protein, putative (AMC8) / caspase family protein	2.05278	0
1530	CATMA1A15630	AT1G16670	ATP binding / kinase/ protein kinase/ protein serine/threonine kinase/ protein-tyrosine kinase	1.40249	0
1585	CATMA1A16250	AT1G17240	protein binding / protein kinase_ leucine-rich repeat family protein	0.757544	4.23149e-06
1587	CATMA1A16280	AT1G17250	protein binding / protein kinase_ leucine-rich repeat family protein	0.594247	0.0138312
1591	CATMA1A16320	AT1G17290	ALAAT1 (ALANINE AMINOTRANSFERAS); 1-aminocyclopropane-1-carboxylate synthase/ alanine transaminase/ transferase, transferring nitrogenous groups_ alanine aminotransferase, putative	2.02701	0
1594	CATMA1A16350	AT1G17330	catalytic_ metal-dependent phosphohydrolase HD domain-containing protein-related	0.849515	1.96043e-08
1610	CATMA1A16530	AT1G17490	unknown protein	0.667439	0.000462364
1648	CATMA1A16880	AT1G17860	endopeptidase inhibitor_ trypsin and protease inhibitor family protein / Kunitz family protein	0.689586	0.000153691
1650	CATMA1A16900	AT1G17890	catalytic_ GDP-4-keto-6-deoxy-D-mannose-3,5-epimerase-4-reductase, putative	0.574662	0.0322503
1678	CATMA1A17200	AT1G18210	calcium ion binding	1.83379	0
1686	CATMA1A17300	AT1G18290	unknown protein	0.98988	0
1713	CATMA1A17615	AT1G18570	MYB51; DNA binding / transcription factor	3.97184	0
1715	CATMA1A17630	AT1G18590	sulfotransferase_ sulfotransferase family protein	3.66381	0
1719	CATMA1A17670	AT1G18630	RNA binding / nucleic acid binding PSP (3-PHOSPHOSERINE PHOSPHATASE)	0.712685	4.69914e-05
1761	CATMA1A18090	AT1G19050	ARR7 (RESPONSE REGULATOR 7); transcription regulator/ two-component response regulator	0.710709	5.20784e-05
1770	CATMA1A18180	AT1G19130	unknown protein	0.833273	5.28707e-08
1774	CATMA1A18220	AT1G19180	unknown protein	3.24186	0
1780	CATMA1A18280	AT1G19230	calcium ion binding / oxidoreductase unknown protein	0.815112	1.56858e-07
1782	CATMA1A18310	AT1G19270	zinc ion binding_ ubiquitin interaction motif-containing protein / LIM domain-containing protein	0.603347	0.00924936
1785	CATMA1A18340	AT1G19310	protein binding / ubiquitin-protein ligase/ zinc ion binding_ zinc finger (C3HC4-type RING finger) family protein	1.20316	0
1809	CATMA1A18630	AT1G19610	LCR78/PDF1.4_ plant defensin-fusion protein, putative (PDF1.4)	0.964236	1.16174e-11
1822	CATMA1A18755	AT1G19730	ATTRX4; thiol-disulfide exchange intermediate_ thioredoxin H-type 4 (TRX-H-4) (GREN)	0.597379	0.01205
1824	CATMA1A18780	AT1G19770	ATPUP14; purine transporter_ purine permease-related	0.948625	2.90434e-11
1878	CATMA1A19340	AT1G20350	ATTIM17-1; protein translocase/ protein transporter_ mitochondrial import inner membrane translocase subunit Tim17, putative	0.725821	2.35593e-05
1892	CATMA1A19510	AT1G20510	4-coumarate-CoA ligase	2.24553	0
1929	CATMA1A19955	AT1G20900	ESC (ESCAROLA)_ DNA-binding protein-related	0.729234	1.96514e-05
1946	CATMA1A20130	AT1G21080	heat shock protein binding / unfolded protein binding_ DNAJ heat shock N-terminal domain-containing protein	0.567903	0.0429318
2020	CATMA1A21000	AT1G21900	protein carrier_ emp24/gp25L/p24 family protein	0.61395	0.00574615
2046	CATMA1A21270	AT1G22140	unknown protein	0.579643	0.0260685
2159	CATMA1A22490	AT1G23440	peptidase/ pyroglutamyl-peptidase I_ pyrrolidone-carboxylate peptidase family protein	0.575848	0.0306615
2167	CATMA1A22530	AT1G23550	SRO2	0.898002	9.06155e-10
2174	CATMA1A22600	AT1G23710	unknown protein	1.20845	0
2186	CATMA1A22720	AT1G23850	unknown protein	1.2176	0
2207	CATMA1A22960	AT1G24100	UDP-glycosyltransferase/ transferase, transferring glycosyl groups	2.72244	0
2211	CATMA1A23000	AT1G24140	metalloendopeptidase/ metallopeptidase/ zinc ion binding_ matrixin family protein	1.31817	0
2212	CATMA1A23010	AT1G24145	unknown protein	1.47803	0
2235	CATMA1A23290	AT1G24340	EMB2421; monooxygenase/ oxidoreductase unknown protein	0.630307	0.00271539
2327	CATMA1A24480	AT1G26250	structural constituent of cell wall_ proline-rich extensin, putative	1.09222	0
2329	CATMA1A24500	AT1G26270	inositol or phosphatidylinositol kinase/ phosphotransferase, alcohol group as acceptor_ phosphatidylinositol 3- and 4-kinase family protein	0.663272	0.00056666
2339	CATMA1A24650	AT1G26410	electron carrier_ FAD-binding domain-containing protein	2.98854	0
2364	CATMA1A24960	AT1G26740	unknown protein	0.592663	0.014826
2378	CATMA1A25090	AT1G26880	structural constituent of ribosome_ 60S ribosomal protein L34 (RPL34A)	0.643642	0.00145377
2398	CATMA1A25320	AT1G27100	unknown protein	0.76158	3.38407e-06
2401	CATMA1A25360	AT1G27130	ATGSTU13 (GLUTATHIONE S-TRANSFERASE 12); glutathione transferase	1.05986	0
2402	CATMA1A25370	AT1G27140	ATGSTU14 (GLUTATHIONE S-TRANSFERASE 13); glutathione transferase	0.573895	0.0333199
2452	CATMA1A25965	AT1G27730	ZAT10; nucleic acid binding / transcription factor/ zinc ion binding_ zinc finger (C2H2 type) family protein (ZAT10) / salt-tolerance zinc finger protein (STZ)	2.00271	0
2489	CATMA1A26390	AT1G28190	unknown protein	1.80691	0
2497	CATMA1A26450	AT1G28280	unknown protein_ VQ motif-containing protein	0.902201	6.91234e-10
2518	CATMA1A26690	AT1G28480	electron transporter/ thiol-disulfide exchange intermediate_ glutaredoxin family protein	0.774631	1.6302e-06
2532	CATMA1A26870	AT1G28680	transferase_ transferase family protein	0.88744	1.80069e-09
2548	CATMA1A27100	AT1G29120	catalytic	0.875774	3.79307e-09
2563	CATMA1A27270	AT1G29290	unknown protein	0.720334	3.14797e-05
2566	CATMA1A27305	AT1G29330	ERD2; receptor_ ER lumen protein retaining receptor (ERD2) / HDEL receptor	0.579258	0.0265028
2650	CATMA1A28410	AT1G30420	ATMRP12_ ATP-binding cassette transport protein, putative	1.40932	0
2740	CATMA1A29570	AT1G31340	RUB1 (RELATED TO UBIQUITIN 1)_ ubiquitin family protein	1.26197	0
2755	CATMA1A29810	AT1G31580	ECS1	1.71282	0
2786	CATMA1A30200	AT1G31930	guanyl nucleotide binding / signal transducer_ extra-large guanine nucleotide binding protein, putative / G-protein, putative	1.34729	0
2806	CATMA1A30460	AT1G32120	unknown protein	0.584109	0.0215086
2843	CATMA1A30860	AT1G32460	unknown protein	0.757254	4.29979e-06
2860	CATMA1A31015	AT1G32640	ATMYC2 (JASMONATE INSENSITIVE 1); DNA binding / transcription factor_ basic helix-loop-helix (bHLH) protein (RAP-1)	0.685971	0.00018439
2887	CATMA1A31330	AT1G33030	O-methyltransferase_ O-methyltransferase family 2 protein	0.754627	4.96974e-06
2893	CATMA1A31460	AT1G33110	antiporter/ drug transporter/ transporter_ MATE efflux family protein	1.09254	0
2929	CATMA1A31870	AT1G33600	protein binding_ leucine-rich repeat family protein	2.12119	0
2949	CATMA1A32195	AT1G33960	AIG1 (AVRRPT2-INDUCED GENE 1); GTP binding_ avirulence-responsive protein / avirulence induced gene (AIG1)	1.3358	0
2984	CATMA1A32560	AT1G34260	1-phosphatidylinositol-4-phosphate 5-kinase	0.595672	0.0129916
2994	CATMA1A32690	AT1G34370	nucleic acid binding / transcription factor/ zinc ion binding_ zinc finger (C2H2 type) family protein	0.681291	0.000233095
3022	CATMA1A33350	AT1G35210	unknown protein	2.12474	0
3024	CATMA1A33365	AT1G35230	AGP5 (ARABINOGALACTAN-PROTEIN 5)	0.697079	0.000105068
3058	CATMA1A33890	AT1G35710	ATP binding / protein kinase/ protein serine/threonine kinase/ protein-tyrosine kinase_ leucine-rich repeat transmembrane protein kinase, putative	1.32085	0
3167	CATMA1A36590	AT1G43160	RAP2.6; DNA binding / transcription factor_ AP2 domain-containing protein RAP2.6 (RAP2.6)	1.12947	0
3262	CATMA1A37950	AT1G45015	unknown protein_ MD-2-related lipid recognition domain-containing protein / ML domain-containing protein	0.645189	0.00135103
3270	CATMA1A38000	AT1G45145	ATTRX5; thiol-disulfide exchange intermediate_ thioredoxin H-type 5 (TRX-H-5) (TOUL)	0.613524	0.00585782
3276	CATMA1A38090	AT1G47200	unknown protein_ MFP1 attachment factor, putative	0.580924	0.0246738
3323	CATMA1A38870	AT1G47830	unknown protein_ clathrin coat assembly protein, putative	0.790016	6.7871e-07
3348	CATMA1A39230	AT1G48160	7S RNA binding / RNA binding_ signal recognition particle 19 kDa protein, putative / SRP19, putative	0.588509	0.0177734
3360	CATMA1A39400	AT1G48320	acyl-CoA thioesterase/ catalytic/ hydrolase, acting on ester bonds_ thioesterase family protein	1.86657	0
3371	CATMA1A39540	AT1G48440	unknown protein	0.591441	0.0156403
3410	CATMA1A39990	AT1G48840	unknown protein EMB1144; chorismate synthase	1.63207	0
3411	CATMA1A40000	AT1G48850	EMB1144; chorismate synthase_ chorismate synthase, putative / 5-enolpyruvylshikimate-3-phosphate phospholyase, putative	1.03705	0
3458	CATMA1A40530	AT1G49410	TOM6	0.698494	9.77433e-05
3538	CATMA1A41410	AT1G50360	VIIIA; motor_ myosin family protein	0.757252	4.3003e-06
3610	CATMA1A42350	AT1G51280	transmembrane receptor_ disease resistance protein (TIR class), putative	0.818332	1.29569e-07
3643	CATMA1A42773	AT1G51650	hydrogen-transporting ATP synthase, rotational mechanism / hydrogen-transporting ATPase, rotational mechanism_ ATP synthase epsilon chain, mitochondrial	0.671441	0.000379879
3644	CATMA1A42776	AT1G51660	ATMKK4 (MITOGEN-ACTIVATED PROTEIN KINASE KINASE 4); MAP kinase kinase/ kinase	1.50532	0
3645	CATMA1A42782	AT1G51680	4CL1 (4-COUMARATE:COA LIGASE 1); 4-coumarate-CoA ligase	1.13598	0
3646	CATMA1A42785	AT1G51680	4CL1 (4-COUMARATE:COA LIGASE 1); 4-coumarate-CoA ligase	0.8584	1.13037e-08
3656	CATMA1A42880	AT1G51790	kinase_ leucine-rich repeat protein kinase, putative	1.02473	0
3661	CATMA1A43000	AT1G51890	kinase_ leucine-rich repeat protein kinase, putative	1.19606	0
3664	CATMA1A43045	AT1G51920	unknown protein	1.94895	0
3744	CATMA1A43920	AT1G52890	ANAC019; transcription factor_ no apical meristem (NAM) family protein	0.654918	0.000848924
3758	CATMA1A44090	AT1G53060	carbohydrate binding_ legume lectin family protein	0.585259	0.0204652
3760	CATMA1A44110	AT1G53080	carbohydrate binding_ legume lectin family protein	1.29461	0
3845	CATMA1A45030	AT1G53920	carboxylic ester hydrolase/ hydrolase, acting on ester bonds_ GDSL-motif lipase/hydrolase family protein	0.859764	1.03801e-08
3848	CATMA1A45100	AT1G54000	carboxylic ester hydrolase/ hydrolase, acting on ester bonds / lipase_ myrosinase-associated protein, putative	0.593164	0.0145038
3938	CATMA1A46055	AT1G55020	LOX1; lipoxygenase_ lipoxygenase (LOX1)	0.856573	1.26629e-08
3978	CATMA1A46470	AT1G55365	unknown protein	0.742045	9.87665e-06
4022	CATMA1A47021	AT1G55920	AtSerat2;1 (SERINE ACETYLTRANSFERASE 1)_ serine O-acetyltransferase, putative	0.860681	9.80506e-09
4051	CATMA1A47390	AT1G56300	heat shock protein binding / unfolded protein binding_ DNAJ heat shock N-terminal domain-containing protein	1.2155	0
4165	CATMA1A48550	AT1G58420	unknown protein	0.713218	4.57034e-05
4196	CATMA1A48780	AT1G59740	transporter_ proton-dependent oligopeptide transport (POT) family protein	0.846373	2.37866e-08
4210	CATMA1A48920	AT1G59860	unknown protein_ 17.6 kDa class I heat shock protein (HSP17.6A-CI)	0.706521	6.47029e-05
4216	CATMA1A48985	AT1G59940	ARR3 (RESPONSE REGULATOR 3); transcription regulator/ two-component response regulator	0.699062	9.49487e-05
4219	CATMA1A49020	AT1G59970	metalloendopeptidase/ metallopeptidase/ zinc ion binding_ matrixin family protein	0.87308	4.49592e-09
4319	CATMA1A50295	AT1G61250	SC3 (SECRETORY CARRIER 3); carrier_ secretory carrier membrane protein (SCAMP) family protein (SC3)	0.687167	0.000173631
4325	CATMA1A50390	AT1G61340	unknown protein_ F-box family protein	1.24968	0
4328	CATMA1A50420	AT1G61370	ATP binding / carbohydrate binding / kinase/ protein kinase/ protein serine/threonine kinase/ protein-tyrosine kinase/ sugar binding_ S-locus lectin protein kinase family protein	1.66581	0
4329	CATMA1A50430	AT1G61380	ATP binding / carbohydrate binding / kinase/ protein kinase/ protein serine/threonine kinase/ protein-tyrosine kinase/ sugar binding_ S-locus protein kinase, putative	1.95687	0
4334	CATMA1A50640	AT1G61560	MLO6; calmodulin binding_ seven transmembrane MLO family protein / MLO-like protein 6 (MLO6)	0.657952	0.00073343
4342	CATMA1A50740	AT1G61640	unknown protein_ ABC1 family protein	0.627441	0.00310067
4355	CATMA1A50860	AT1G61780	unknown protein_ postsynaptic protein-related	0.632315	0.00247349
4358	CATMA1A50890	AT1G61810	hydrolase, hydrolyzing O-glycosyl compounds_ glycosyl hydrolase family 1 protein	1.22837	0
4371	CATMA1A51090	AT1G62045	unknown protein	0.900908	7.49321e-10
4392	CATMA1A51390	AT1G62300	WRKY6; transcription factor	1.92836	0
4393	CATMA1A51410	AT1G62305	unknown protein	1.16177	0
4439	CATMA1A51980	AT1G62840	unknown protein	1.00592	0
4508	CATMA1A52950	AT1G63720	unknown protein	1.50098	0
4516	CATMA1A53050	AT1G63830	rhodopsin-like receptor_ proline-rich family protein	1.28019	0
4541	CATMA1A53300	AT1G64065	unknown protein	1.49978	0
4551	CATMA1A53410	AT1G64160	unknown protein_ disease resistance-responsive family protein / dirigent family protein	0.937444	6.38956e-11
4597	CATMA1A53920	AT1G64610	signal transducer_ WD-40 repeat family protein	1.55878	0
4608	CATMA1A54030	AT1G64710	S-adenosylmethionine-dependent methyltransferase/ oxidoreductase/ zinc ion binding_ alcohol dehydrogenase, putative	1.22284	0
4677	CATMA1A54890	AT1G65610	hydrolase, hydrolyzing O-glycosyl compounds_ endo-1,4-beta-glucanase, putative / cellulase, putative	0.638991	0.00181024
4685	CATMA1A54980	AT1G65700	unknown protein_ small nuclear ribonucleoprotein, putative / snRNP, putative / Sm protein, putative	0.750349	6.2847e-06
4696	CATMA1A55110	AT1G65820	glutathione transferase_ microsomal glutathione s-transferase, putative	0.961687	1.16174e-11
4697	CATMA1A55120	AT1G65840	amine oxidase/ oxidoreductase_ amine oxidase family protein	0.80714	2.50988e-07
4711	CATMA1A55330	AT1G66070	unknown protein_ translation initiation factor-related	0.746291	7.84284e-06
4714	CATMA1A55360	AT1G66100	toxin receptor binding_ thionin, putative	0.627198	0.00313559
4729	CATMA1A55500	AT1G66240	metal ion binding_ copper homeostasis factor, putative / copper chaperone, putative (CCH)	0.631039	0.00262469
4751	CATMA1A55860	AT1G66580	structural constituent of ribosome_ 60S ribosomal protein L10 (RPL10C)	0.893038	1.25468e-09
4777	CATMA1A56210	AT1G66920	ATP binding / kinase/ protein kinase/ protein serine/threonine kinase/ protein-tyrosine kinase	1.1894	0
4789	CATMA1A56360	AT1G67060	unknown protein	1.14615	0
4863	CATMA1A57160	AT1G67785	unknown protein	0.63663	0.00202224
4868	CATMA1A57210	AT1G67810	unknown protein_ Fe-S metabolism associated domain-containing protein	2.77417	0
4873	CATMA1A57260	AT1G67850	unknown protein	1.36513	0
4876	CATMA1A57290	AT1G67865	unknown protein	0.577789	0.0282226
4919	CATMA1A57700	AT1G68310	unknown protein	0.884635	2.15502e-09
4927	CATMA1A57770	AT1G68390	unknown protein	1.14195	0
4933	CATMA1A57830	AT1G68450	unknown protein_ VQ motif-containing protein	0.894197	1.16174e-09
4951	CATMA1A58000	AT1G68620	catalytic	0.86529	7.34799e-09
4958	CATMA1A58070	AT1G68690	kinase_ pseudogene, protein kinase family	0.651829	0.000984595
5024	CATMA1A58690	AT1G69410	translation initiation factor_ eukaryotic translation initiation factor 5A, putative / eIF-5A, putative	0.854691	1.42313e-08
5034	CATMA1A58800	AT1G69490	NAP (NAC-LIKE, ACTIVATED BY AP3/PI); transcription factor_ no apical meristem (NAM) family protein	0.80525	2.80403e-07
5067	CATMA1A59160	AT1G69840	unknown protein_ band 7 family protein	1.7453	0
5073	CATMA1A59210	AT1G69900	unknown protein	1.61121	0
5075	CATMA1A59230	AT1G69920	ATGSTU12; glutathione transferase	0.963899	1.16174e-11
5080	CATMA1A59275	AT1G69960	PP2A (SERINE/THREONINE PROTEIN PHOSPHATASE 2A); protein phosphatase type 2A_ serine/threonine protein phosphatase PP2A-5 catalytic subunit (PP2A5)	0.809146	2.23083e-07
5097	CATMA1A59420	AT1G70140	ATFH8; actin binding / actin filament binding / profilin binding_ formin homology 2 domain-containing protein / FH2 domain-containing protein	1.3123	0
5100	CATMA1A59450	AT1G70170	MMP (MATRIX METALLOPROTEINASE); metalloendopeptidase/ metallopeptidase/ zinc ion binding_ matrixin family protein	0.702181	8.09162e-05
5122	CATMA1A59670	AT1G70410	carbonate dehydratase/ zinc ion binding_ carbonic anhydrase, putative / carbonate dehydratase, putative	0.60507	0.00856554
5123	CATMA1A59680	AT1G70420	unknown protein	0.698153	9.94653e-05
5134	CATMA1A59780	AT1G70520	kinase	0.691177	0.000141818
5153	CATMA1A59980	AT1G70700	unknown protein	0.935774	7.55129e-11
5158	CATMA1A60035	AT1G70750	unknown protein_expressed protein	0.612667	0.00608939
5177	CATMA1A60280	AT1G70990	unknown protein_ proline-rich family protein	1.0118	0
5189	CATMA1A60390	AT1G71100	ribose-5-phosphate isomerase_ ribose 5-phosphate isomerase-related	0.9134	3.31095e-10
5215	CATMA1A60720	AT1G71400	protein binding_ disease resistance family protein / LRR family protein	1.22157	0
5226	CATMA1A60830	AT1G71520	DNA binding / transcription factor_ AP2 domain-containing transcription factor, putative	1.17714	0
5234	CATMA1A60890	AT1G71697	ATCK1 (CHOLINE KINASE)_ choline kinase, putative	1.26264	0
5259	CATMA1A61160	AT1G71950	unknown protein	0.566071	0.0463663
5295	CATMA1A61530	AT1G72280	AERO1_ endoplasmic reticulum oxidoreductin 1 (ERO1) family protein	0.923461	1.68452e-10
5307	CATMA1A61630	AT1G72416	heat shock protein binding / unfolded protein binding	1.00676	0
5311	CATMA1A61670	AT1G72450	unknown protein	1.18964	0
5340	CATMA1A61980	AT1G72750	ATTIM23-2; protein translocase/ protein transporter_ mitochondrial import inner membrane translocase subunit Tim17/Tim22/Tim23 family protein	0.586749	0.0191854
5355	CATMA1A62155	AT1G72930	TIR (TOLL/INTERLEUKIN-1 RECEPTOR-LIKE); transmembrane receptor_ Toll-Interleukin-Resistance (TIR) domain-containing protein	2.24194	0
5356	CATMA1A62160	AT1G72940	transmembrane receptor_ disease resistance protein (TIR-NBS class), putative	1.74553	0
5367	CATMA1A62260	AT1G73030	unknown protein unknown protein	0.607248	0.00777033
5372	CATMA1A62310	AT1G73080	ATP binding / kinase/ protein serine/threonine kinase_ leucine-rich repeat transmembrane protein kinase, putative	1.5791	0
5414	CATMA1A62810	AT1G73500	ATMKK9; kinase	0.921716	1.91687e-10
5427	CATMA1A62950	AT1G73630	calcium ion binding	0.764086	2.94399e-06
5444	CATMA1A63110	AT1G73790	unknown protein	0.668118	0.000447247
5446	CATMA1A63130	AT1G73810	unknown protein	1.38243	0
5467	CATMA1A63356	AT1G74000	SS3 (STRICTOSIDINE SYNTHASE 3)_ strictosidine synthase family protein	0.631122	0.00261452
5468	CATMA1A63360	AT1G74010	strictosidine synthase	1.23687	0
5478	CATMA1A63480	AT1G74100	sulfotransferase_ sulfotransferase family protein	3.05682	0
5502	CATMA1A63730	AT1G74330	ATP binding / protein kinase/ protein serine/threonine kinase/ protein-tyrosine kinase	1.54457	0
5525	CATMA1A63980	AT1G74590	ATGSTU10; glutathione transferase	0.8175	1.36132e-07
5529	CATMA1A64020	AT1G74650	DNA binding / transcription factor_ myb family transcription factor (cY13)	1.36275	0
5530	CATMA1A64030	AT1G74660	transcription factor_ zinc finger homeobox family protein / ZF-HD homeobox family protein	0.6225	0.00389233
5535	CATMA1A64075	AT1G74710	ICS1 (ISOCHORISMATE SYNTHASEI); isochorismate synthase_ isochorismate synthase 1 (ICS1) / isochorismate mutase	0.896956	9.70051e-10
5543	CATMA1A64150	AT1G74790	unknown protein	0.701664	8.3095e-05
5558	CATMA1A64320	AT1G74950	unknown protein	1.14858	0
5564	CATMA1A64370	AT1G75020	LPAT4; acyltransferase_ phospholipid/glycerol acyltransferase family protein	0.983792	0
5586	CATMA1A64610	AT1G75270	glutathione dehydrogenase (ascorbate)_ dehydroascorbate reductase, putative	0.69156	0.000139092
5601	CATMA1A64780	AT1G75440	ubiquitin conjugating enzyme/ ubiquitin-like activating enzyme CKX6 (CYTOKININ OXIDASE 6); cytokinin oxidase	0.63603	0.0020799
5630	CATMA1A65100	AT1G75810	unknown protein	0.929276	1.16174e-10
5658	CATMA1A65350	AT1G76130	ATAMY2; alpha-amylase_ alpha-amylase, putative / 1,4-alpha-D-glucan glucanohydrolase, putative	1.39731	0
5688	CATMA1A65670	AT1G76440	unknown protein	0.573199	0.0343198
5698	CATMA1A65760	AT1G76560	unknown protein_ CP12 domain-containing protein	1.11086	0
5708	CATMA1A65860	AT1G76650	calcium ion binding	1.6711	0
5711	CATMA1A65895	AT1G76700	heat shock protein binding / unfolded protein binding_ DNAJ heat shock N-terminal domain-containing protein	0.775839	1.52273e-06
5720	CATMA1A66010	AT1G76790	O-methyltransferase_ O-methyltransferase family 2 protein	0.683616	0.000207521
5738	CATMA1A66220	AT1G76980	unknown protein	0.724122	2.57772e-05
5772	CATMA1A66590	AT1G77370	arsenate reductase (glutaredoxin)/ electron transporter/ thiol-disulfide exchange intermediate	0.695362	0.000114674
5798	CATMA1A66860	AT1G77710	unknown protein	0.658401	0.00071771
5822	CATMA1A67090	AT1G77940	structural constituent of ribosome_ 60S ribosomal protein L30 (RPL30B)	0.599592	0.0109274
5905	CATMA1A67920	AT1G78820	sugar binding_ curculin-like (mannose-binding) lectin family protein / PAN domain-containing protein	0.585796	0.0199949
5909	CATMA1A67960	AT1G78860	sugar binding_ curculin-like (mannose-binding) lectin family protein	1.61942	0
5913	CATMA1A68000	AT1G78895	unknown protein	0.789536	6.97676e-07
5997	CATMA1A68810	AT1G79680	kinase_ wall-associated kinase, putative	1.30272	0
6059	CATMA1A69430	AT1G80240	unknown protein	0.604685	0.0087138
6064	CATMA1A69495	AT1G80300	ATP:ADP antiporter_ chloroplast ADP, ATP carrier protein 1 / ADP, ATP translocase 1 / adenine nucleotide translocase 1 (AATP1)	0.881365	2.65457e-09
6098	CATMA1A69810	AT1G80610	unknown protein	0.627794	0.00305049
6118	CATMA1A70050	AT1G80820	CCR2 (CINNAMOYL COA REDUCTASE)_ cinnamoyl-CoA reductase, putative	1.56983	0
6125	CATMA1A70110	AT1G80890	unknown protein	0.611486	0.00642264
6138	CATMA1B03855	AT1G05010	EFE_ 1-aminocyclopropane-1-carboxylate oxidase / ACC oxidase / ethylene-forming enzyme (ACO) (EAT1)	0.731125	1.77662e-05
6142	CATMA1B06874	AT1G07890	APX1; L-ascorbate peroxidase_ L-ascorbate peroxidase 1, cytosolic (APX1)	1.10104	0
6157	CATMA1B17945	AT1G18880	transporter ATCDPK1; calcium- and calmodulin-dependent protein kinase/ kinase/ protein kinase	0.981104	5.80869e-12
6170	CATMA1B28410	AT1G30420	ATMRP12_ ATP-binding cassette transport protein, putative	1.70352	0
6177	CATMA1B43000	AT1G51890	kinase_ leucine-rich repeat protein kinase, putative	2.61061	0
6203	CATMA1B60390	AT1G71100	ribose-5-phosphate isomerase_ ribose 5-phosphate isomerase-related	1.08144	0
6205	CATMA1B63370	AT1G74020	SS2 (STRICTOSIDINE SYNTHASE 2); strictosidine synthase_ strictosidine synthase family protein	0.627221	0.00313228
6218	CATMA1B69495	AT1G80300	ATP:ADP antiporter_ chloroplast ADP, ATP carrier protein 1 / ADP, ATP translocase 1 / adenine nucleotide translocase 1 (AATP1)	1.28026	0
6281	CATMA2A00200	AT2G01090	ubiquinol-cytochrome-c reductase_ ubiquinol-cytochrome C reductase complex 7.8 kDa protein, putative / mitochondrial hinge protein, putative	0.620484	0.00426871
6431	CATMA2A01780	AT2G02860	SUT2; carbohydrate transporter/ sucrose:hydrogen symporter/ sugar porter_ sucrose transporter / sucrose-proton symporter (SUC3)	1.14025	0
6487	CATMA2A02430	AT2G03505	unknown protein_ glycosyl hydrolase family protein 17	1.0202	0
6539	CATMA2A03130	AT2G04160	AIR3; subtilase_ subtilisin-like protease (AIR3)	1.01204	0
6553	CATMA2A03300	AT2G04305	metal ion transporter_ magnesium transporter CorA-like protein-related	0.598586	0.0114248
6558	CATMA2A03395	AT2G04400	indole-3-glycerol-phosphate synthase_ indole-3-glycerol phosphate synthase (IGPS)	2.97373	0
6596	CATMA2A03830	AT2G04900	unknown protein	0.651628	0.000994117
6664	CATMA2A04740	AT2G05940	ATP binding / kinase/ protein kinase/ protein serine/threonine kinase/ protein-tyrosine kinase	0.799885	3.83519e-07
6674	CATMA2A04825	AT2G06050	OPR3; 12-oxophytodienoate reductase_ 12-oxophytodienoate reductase (OPR3) / delayed dehiscence1 (DDE1)	1.52732	0
6693	CATMA2A05200	AT2G06530	unknown protein_ SNF7 family protein	0.986265	0
6767	CATMA2A06390	AT2G07671	ATPase/ hydrogen-transporting ATP synthase, rotational mechanism / hydrogen-transporting ATPase, rotational mechanism_ H+-transporting two-sector ATPase, C subunit family protein	0.984727	0
7042	CATMA2A12343	AT2G13650	GONST1_ GDP-mannose transporter (GONST1)	0.801318	3.52814e-07
7071	CATMA2A12735	AT2G14210	ANR1; DNA binding / transcription factor_ MADS-box protein (ANR1)	1.0764	0
7073	CATMA2A12750	AT2G14247	unknown protein	1.13084	0
7109	CATMA2A13495	AT2G14750	APK (APS KINASE); ATP binding / kinase/ transferase, transferring phosphorus-containing groups_ adenylylsulfate kinase 1 (AKN1)	2.91669	0
7110	CATMA2A13500	AT2G14760	transcription factor_ basic helix-loop-helix protein / bHLH protein	2.18978	0
7142	CATMA2A13920	AT2G15080	kinase/ protein binding_ disease resistance family protein	0.625656	0.00336678
7172	CATMA2A14420	AT2G15490	UDP-glycosyltransferase	2.77916	0
7195	CATMA2A14670	AT2G15760	calmodulin binding	1.13263	0
7201	CATMA2A14730	AT2G15830	unknown protein	1.03588	0
7244	CATMA2A15285	AT2G16500	ADC1_ arginine decarboxylase 1 (SPE1) (ARGDC)	0.634452	0.00223904
7256	CATMA2A15420	AT2G16710	unknown protein_ hesB-like domain-containing protein	0.654837	0.000852253
[truncated: 897 more rows]

## Sheet: 2h common regulated genes
Common differentially regulated genes in all treatments 2 hpi
N°	ID	AGI	Function	log ratio E.coli/mock	p val EC	log ratio 14028s/mock	p val SL	log ratio DC3000/mock	p val PS
E. coli, Salmonella typhimurium, Pseugomonas syringea down
9282	CATMA2A36470	AT2G38170	CAX1; calcium:hydrogen antiporter_ calcium exchanger (CAX1)	-1.6286	0	-1.10737	0	-1.2515	0
10564	CATMA2B42220	AT2G43820	UDP-glycosyltransferase/ transferase, transferring glycosyl groups / transferase, transferring hexosyl groups	-0.978891	0.000936016	-0.663042	0.0121477	-0.663132	0.000570554
18603	CATMA4A36740	AT4G34950	unknown protein_ nodulin family protein	-1.3698	3.30045e-10	-0.799879	3.13082e-05	-1.06728	0
24274	CATMA5A60423	AT5G65010	ASN2 (ASPARAGINE SYNTHETASE 2); asparagine synthase (glutamine-hydrolyzing)_ asparagine synthetase 2 (ASN2)	-1.32351	2.4377e-09	-0.730264	0.000741017	-0.769913	2.12568e-06
E. coli, Salmonella typhimurium, Pseugomonas syringea up
139	CATMA1A01350	AT1G02360	chitinase	1.3176	3.13832e-09	1.10386	0	2.90893	0
253	CATMA1A02500	AT1G03610	unknown protein	0.907953	0.00837192	0.906277	1.46494e-07	0.725521	2.39364e-05
429	CATMA1A04170	AT1G05300	ZIP5; cation transporter_ metal transporter, putative (ZIP5)	1.74919	0	1.43228	0	1.72686	0
594	CATMA1A06060	AT1G07000	protein binding_ exocyst subunit EXO70 family protein	1.3305	1.80656e-09	0.748174	0.000336988	2.15905	0
608	CATMA1A06190	AT1G07135	unknown protein_ glycine-rich protein	1.84359	0	0.7188	0.00121551	3.16734	0
700	CATMA1A07030	AT1G08050	protein binding / ubiquitin-protein ligase/ zinc ion binding_ zinc finger (C3HC4-type RING finger) family protein	1.01085	0.000331616	0.734223	0.000623533	1.23015	0
927	CATMA1A09190	AT1G10340	protein binding_ ankyrin repeat family protein	1.11847	7.98622e-06	1.25894	0	1.33001	0
1334	CATMA1A13550	AT1G14540	peroxidase_ anionic peroxidase, putative	2.08908	0	1.02466	1.74121e-10	5.24868	0
1687	CATMA1A17310	AT1G18300	hydrolase_ MutT/nudix family protein	1.39807	9.26441e-11	0.903498	1.69901e-07	1.41609	0
1692	CATMA1A17400	AT1G18380	unknown protein	0.968471	0.00130396	0.793608	4.21029e-05	1.76756	0
1757	CATMA1A18050	AT1G19020	unknown protein	1.73081	0	0.823336	1.01368e-05	2.86614	0
1804	CATMA1A18560	AT1G19530	unknown protein	1.06652	5.04598e-05	1.09592	0	1.31213	0
1941	CATMA1A20080	AT1G21010	unknown protein	1.05962	6.4049e-05	0.813071	1.66682e-05	1.97524	0
2287	CATMA1A24050	AT1G25390	kinase	1.01277	0.000311276	0.68569	0.00487017	1.59983	0
2288	CATMA1A24060	AT1G25400	unknown protein	1.31072	4.19794e-09	0.808069	2.11933e-05	1.253	0
2509	CATMA1A26570	AT1G28380	unknown protein	1.25494	4.22631e-08	0.750084	0.000309493	1.94811	0
2584	CATMA1A27610	AT1G29690	CAD1	1.03736	0.00013689	0.849149	2.82716e-06	1.96852	0
2678	CATMA1A28750	AT1G30700	electron carrier_ FAD-binding domain-containing protein	2.2717	0	1.4652	0	2.95368	0
2680	CATMA1A28770	AT1G30720	electron carrier_ FAD-binding domain-containing protein	1.20937	2.59438e-07	0.920106	6.95902e-08	1.03483	0
2681	CATMA1A28780	AT1G30730	electron carrier_ FAD-binding domain-containing protein	1.48192	0	1.4579	0	1.9514	0
2684	CATMA1A28810	AT1G30755	unknown protein	1.70102	0	1.32576	0	2.51397	0
2880	CATMA1A31220	AT1G32928	unknown protein	1.07954	3.20315e-05	0.675459	0.00738591	1.59686	0
2891	CATMA1A31370	AT1G33055	unknown protein	1.83033	0	2.02157	0	2.11833	0
2930	CATMA1A31880	AT1G33610	protein binding_ leucine-rich repeat family protein	1.08966	2.24232e-05	0.791922	4.55761e-05	1.66963	0
3156	CATMA1A36330	AT1G42990	ATBZIP60; DNA binding / transcription factor_ bZIP transcription factor family protein	1.14328	3.21384e-06	0.705297	0.00215684	2.18293	0
3424	CATMA1A40130	AT1G49000	unknown protein	1.41788	4.05318e-11	1.01246	3.65654e-10	2.34839	0
3640	CATMA1A42750	AT1G51620	ATP binding / kinase/ protein kinase/ protein serine/threonine kinase/ protein-tyrosine kinase	1.46067	5.79026e-12	1.38415	0	2.39371	0
3648	CATMA1A42790	AT1G51700	ADOF1; DNA binding / transcription factor_ Dof-type zinc finger domain-containing protein (ADOF1)	2.00026	0	1.50741	0	2.54659	0
3657	CATMA1A42890	AT1G51800	kinase_ leucine-rich repeat protein kinase, putative	1.57579	0	1.17784	0	2.87224	0
3686	CATMA1A43271	AT1G52200	unknown protein	1.5104	0	0.801962	2.83605e-05	2.70045	0
3982	CATMA1A46560	AT1G55450	S-adenosylmethionine-dependent methyltransferase_ embryo-abundant protein-related	2.31024	0	1.17439	0	3.47845	0
4179	CATMA1A48650	AT1G59590	ZCF37	1.00702	0.000376086	0.773369	0.000107877	1.14849	0
4327	CATMA1A50410	AT1G61360	ATP binding / carbohydrate binding / kinase/ protein kinase/ protein serine/threonine kinase/ protein-tyrosine kinase/ sugar binding_ S-locus lectin protein kinase family protein	1.07567	3.66864e-05	0.787711	5.55148e-05	2.10686	0
4650	CATMA1A54530	AT1G65230	unknown protein pepsin A	0.97406	0.00109196	0.859492	1.67713e-06	1.89853	0
4661	CATMA1A54720	AT1G65390	ATPP2-A5; transmembrane receptor_ disease resistance protein (TIR class), putative	1.81132	0	1.39636	0	3.42013	0
4672	CATMA1A54830	AT1G65490	unknown protein	1.15755	1.88815e-06	1.06539	1.1608e-11	1.51854	0
4713	CATMA1A55350	AT1G66090	ATP binding / nucleoside-triphosphatase/ nucleotide binding / transmembrane receptor_ disease resistance protein (TIR-NBS class), putative	2.15801	0	1.15722	0	3.50261	0
4773	CATMA1A56170	AT1G66880	ATP binding / protein kinase/ protein serine/threonine kinase/ protein-tyrosine kinase_ serine/threonine protein kinase family protein	1.44892	1.15805e-11	0.864093	1.32685e-06	2.04058	0
4974	CATMA1A58235	AT1G68840	RAV2; DNA binding / transcription factor_ DNA-binding protein RAV2 (RAV2) / AP2 domain-containing protein RAP2.8	1.03735	0.000136944	0.692239	0.00371907	0.837777	4.0231e-08
5271	CATMA1A61275	AT1G72060	serine-type endopeptidase inhibitor heat shock protein binding / unfolded protein binding	0.998293	0.000500401	0.771885	0.000115478	1.85405	0
5702	CATMA1A65800	AT1G76600	unknown protein	1.52573	0	0.786247	5.944e-05	2.82389	0
5748	CATMA1A66320	AT1G77120	ADH1 (ALCOHOL DEHYDROGENASE 1); alcohol dehydrogenase_ alcohol dehydrogenase (ADH)	2.70872	0	2.27166	0	4.6226	0
5908	CATMA1A67950	AT1G78850	sugar binding_ curculin-like (mannose-binding) lectin family protein	1.6715	0	0.910937	1.14136e-07	2.33665	0
6120	CATMA1A70060	AT1G80840	WRKY40; transcription factor	1.99925	0	1.00962	4.35302e-10	3.48492	0
6289	CATMA2A00260	AT2G01180	ATPAP1 (PHOSPHATIDIC ACID PHOSPHATASE 1); phosphatidate phosphatase_ phosphatidic acid phosphatase family protein / PAP2 family protein	1.28638	1.16384e-08	1.18666	0	1.37695	0
6389	CATMA2A01270	AT2G02220	ATP binding / protein kinase/ protein serine/threonine kinase/ protein-tyrosine kinase_ leucine-rich repeat transmembrane protein kinase, putative	1.04849	9.38138e-05	0.727551	0.000833628	1.71158	0
6722	CATMA2A05730	AT2G06960	oxidoreductase, acting on paired donors, with incorporation or reduction of molecular oxygen, 2-oxoglutarate as one donor, and incorporation of one atom each of oxygen into both donors_ oxidoreductase, 2OG-Fe(II) oxygenase family protein	1.3408	1.16384e-09	1.24118	0	2.24998	0
7049	CATMA2A12410	AT2G13790	ATSERK4; protein binding / protein kinase/ transmembrane receptor protein serine/threonine kinase_ leucine-rich repeat family protein / protein kinase family protein	1.43715	1.73708e-11	1.09461	0	2.45925	0
7050	CATMA2A12420	AT2G13800	ATSERK5; ATP binding / protein kinase/ transmembrane receptor protein serine/threonine kinase_ leucine-rich repeat family protein / protein kinase family protein	1.34409	1.0075e-09	0.976178	3.04711e-09	1.91352	0
7353	CATMA2A16420	AT2G17740	unknown protein_ DC1 domain-containing protein	1.80637	0	1.32545	0	2.05145	0
7442	CATMA2A17330	AT2G18680	unknown protein	1.59842	0	0.988068	1.53226e-09	3.60938	0
7491	CATMA2A17800	AT2G19190	kinase_ light-responsive receptor protein kinase / senescence-responsive receptor-like serine/threonine kinase, putative (SIRK)	1.21624	1.98148e-07	0.66479	0.0113316	2.54856	0
7816	CATMA2A21020	AT2G22500	binding / transporter_ mitochondrial substrate carrier family protein	1.78859	0	0.93077	3.89102e-08	3.25452	0
7992	CATMA2A22930	AT2G24600	protein binding_ ankyrin repeat family protein	2.11341	0	1.44154	0	4.19642	0
8098	CATMA2A24120	AT2G25735	unknown protein	1.29431	8.36692e-09	0.639618	0.0303345	3.1827	0
8175	CATMA2A24880	AT2G26560	nutrient reservoir_ patatin, putative	1.59348	0	0.775038	9.9912e-05	4.0614	0
8331	CATMA2A26640	AT2G28250	kinase	0.94376	0.00282435	0.684144	0.00518842	0.649002	0.00112701
8467	CATMA2A28220	AT2G29870	water channel_ major intrinsic family protein / MIP family protein	1.17628	9.30471e-07	1.24775	0	2.79511	0
8468	CATMA2A28230	AT2G29870	water channel_ major intrinsic family protein / MIP family protein	3.06319	0	3.01454	0	4.37866	0
8524	CATMA2A28746	AT2G30490	ATC4H (CINNAMATE-4-HYDROXYLASE)_ trans-cinnamate 4-monooxygenase / cinnamic acid 4-hydroxylase (C4H) (CA4H) / cytochrome P450 73 (CYP73) (CYP73A5)	1.23792	8.38661e-08	0.705498	0.00213867	1.93249	0
8570	CATMA2A29180	AT2G31020	oxysterol binding_ oxysterol-binding family protein	0.863878	0.0302162	0.74108	0.000461414	2.02271	0
8659	CATMA2A30140	AT2G31880	ATP binding / kinase/ protein serine/threonine kinase unknown protein	1.20556	3.01012e-07	0.804459	2.51825e-05	1.89937	0
8904	CATMA2A32540	AT2G34390	unknown protein_ major intrinsic family protein / MIP family protein	2.07112	0	2.3441	0	3.87714	0
9057	CATMA2A34120	AT2G35930	ubiquitin-protein ligase_ U-box domain-containing protein	2.30864	0	1.33054	0	3.54057	0
9081	CATMA2A34420	AT2G36220	unknown protein	1.23125	1.09424e-07	0.735456	0.000590774	1.02703	0
9130	CATMA2A34910	AT2G36690	oxidoreductase, acting on paired donors, with incorporation or reduction of molecular oxygen, 2-oxoglutarate as one donor, and incorporation of one atom each of oxygen into both donors_ oxidoreductase, 2OG-Fe(II) oxygenase family protein	1.56641	0	1.61764	0	3.15793	0
9203	CATMA2A35700	AT2G37430	nucleic acid binding / transcription factor/ zinc ion binding_ zinc finger (C2H2 type) family protein (ZAT11)	1.96364	0	0.694808	0.00334353	3.40179	0
9233	CATMA2A35995	AT2G37710	kinase_ lectin protein kinase, putative	1.38552	1.62127e-10	0.699769	0.00271944	1.01763	0
9257	CATMA2A36240	AT2G37940	unknown protein	1.51825	0	0.846244	3.27019e-06	2.78057	0
9308	CATMA2A36760	AT2G38470	WRKY33; transcription factor unknown protein	1.72897	0	1.05154	3.48241e-11	3.22092	0
9345	CATMA2A37130	AT2G38870	serine-type endopeptidase inhibitor	2.09828	0	1.26796	0	4.18505	0
9374	CATMA2A37430	AT2G39200	MLO12; calmodulin binding_ seven transmembrane MLO family protein / MLO-like protein 12 (MLO12)	2.62369	0	2.34325	0	3.11736	0
9408	CATMA2A37800	AT2G39530	unknown protein_ integral membrane protein, putative	0.862924	0.0310468	0.722084	0.00105565	2.39611	0
9455	CATMA2A38220	AT2G40000	unknown protein	0.984279	0.000787513	0.839782	4.51312e-06	1.17474	0
9826	CATMA2A42040	AT2G43620	chitin binding / chitinase	2.36791	0	1.30152	0	3.6589	0
9896	CATMA2A42780	AT2G44370	unknown protein_ DC1 domain-containing protein	3.01712	0	2.53212	0	3.01797	0
9897	CATMA2A42790	AT2G44380	unknown protein_ DC1 domain-containing protein	1.36085	4.86382e-10	1.32203	0	0.873946	4.25777e-09
9908	CATMA2A42930	AT2G44490	hydrolase, hydrolyzing O-glycosyl compounds_ glycosyl hydrolase family 1 protein	1.55531	0	0.872159	8.77435e-07	2.1383	0
9981	CATMA2A43610	AT2G45220	enzyme inhibitor/ pectinesterase	1.01255	0.000313554	0.707649	0.00195318	1.39154	0
10520	CATMA2B34910	AT2G36690	oxidoreductase, acting on paired donors, with incorporation or reduction of molecular oxygen, 2-oxoglutarate as one donor, and incorporation of one atom each of oxygen into both donors_ oxidoreductase, 2OG-Fe(II) oxygenase family protein	1.29813	7.12781e-09	1.35902	0	2.76692	0
10524	CATMA2B35995	AT2G37710	kinase_ lectin protein kinase, putative	1.07843	3.33048e-05	0.714407	0.00146644	0.832026	5.70123e-08
10765	CATMA3A01510	AT3G02550	unknown protein_ LOB domain protein 41 / lateral organ boundaries domain protein 41 (LBD41)	1.67675	0	1.7762	0	3.13808	0
11147	CATMA3A05540	AT3G06435	unknown protein	0.9742	0.00108711	0.647823	0.0220918	1.09997	0
11210	CATMA3A06230	AT3G07040	RPM1 (RESISTANCE TO P. SYRINGAE PV MACULICOLA 1)_ disease resistance protein RPM1 (CC-NBS-LRR class), putative	0.861183	0.0326201	0.879879	5.88603e-07	1.04488	0
11248	CATMA3A06620	AT3G07390	AIR12; extracellular matrix structural constituent_ auxin-responsive protein / auxin-induced protein (AIR12)	1.65781	0	0.836261	5.37371e-06	2.68271	0
11415	CATMA3A08380	AT3G09520	protein binding_ exocyst subunit EXO70 family protein	1.52561	0	0.804209	2.54842e-05	2.3461	0
11490	CATMA3A09290	AT3G10300	calcium ion binding	1.61972	0	1.05566	2.90201e-11	1.58094	0
11645	CATMA3A10755	AT3G11820	SYP121; t-SNARE_ syntaxin 121 (SYP121) / syntaxin-related protein (SYR1)	1.22664	1.31404e-07	0.7176	0.00127958	2.27655	0
11875	CATMA3A13170	AT3G13950	unknown protein	1.39373	1.15805e-10	0.820271	1.1767e-05	1.24843	0
12036	CATMA3A14930	AT3G15520	peptidyl-prolyl cis-trans isomerase	2.16318	0	1.4173	0	2.9918	0
12097	CATMA3A15560	AT3G16150	asparaginase_ L-asparaginase, putative / L-asparagine amidohydrolase, putative	1.41682	4.05318e-11	1.50949	0	0.99871	0
12368	CATMA3A18460	AT3G18830	ATPLT5; D-ribose transporter/ D-xylose transporter/ carbohydrate transporter/ galactose transporter/ glucose transporter/ glycerol transporter/ hydrogen:sugar symporter/ mannitol transporter/ monosaccharide transporter/ myo-inositol transporter/ sugar porter_ mannitol transporter, putative	1.3311	1.76024e-09	0.693745	0.0034942	1.05776	0
12601	CATMA3A20920	AT3G21080	unknown protein_ ABC transporter-related	1.09446	1.89165e-05	0.760967	0.000189833	2.05394	0
12659	CATMA3A21500	AT3G21630	kinase	1.1704	1.16301e-06	0.742385	0.0004356	1.67533	0
12691	CATMA3A21990	AT3G22060	unknown protein_ receptor protein kinase-related	1.63139	0	1.0678	1.1608e-11	2.45045	0
12808	CATMA3A23245	AT3G23250	DNA binding_ myb family transcription factor (MYB15)	3.38962	0	1.88926	0	4.76334	0
13148	CATMA3A27030	AT3G27220	unknown protein_ kelch repeat-containing protein	1.12803	5.6368e-06	1.1474	0	2.11331	0
13825	CATMA3A39300	AT3G46280	unknown protein_ protein kinase-related	1.22711	1.28955e-07	0.860177	1.61969e-06	2.09985	0
13912	CATMA3A40380	AT3G47380	enzyme inhibitor/ pectinesterase/ pectinesterase inhibitor_ invertase/pectin methylesterase inhibitor family protein	1.17901	8.38273e-07	0.973076	3.63912e-09	0.80061	3.67661e-07
14033	CATMA3A41620	AT3G48650	unknown protein_ pseudogene, At14a-related protein	1.44839	1.15805e-11	0.779598	8.09553e-05	3.06464	0
14115	CATMA3A42560	AT3G49530	ANAC062; transcription factor_ no apical meristem (NAM) family protein	0.928993	0.0044423	0.701897	0.00248781	1.3101	0
14251	CATMA3A43970	AT3G50960	electron transporter	1.07279	4.05714e-05	0.851115	2.56116e-06	1.35844	0
14338	CATMA3A44825	AT3G51920	CAM9 (CALMODULIN 9); calcium ion binding_ calmodulin-9 (CAM9)	1.28767	1.10304e-08	0.931846	3.66814e-08	2.14666	0
14393	CATMA3A45360	AT3G52450	ubiquitin-protein ligase_ U-box domain-containing protein	1.73684	0	1.24792	0	2.66116	0
14735	CATMA3A48950	AT3G55980	transcription factor_ zinc finger (CCCH-type) family protein	2.01151	0	1.30228	0	3.29303	0
14887	CATMA3A50545	AT3G57550	AGK2_ guanylate kinase 2 (GK-2)	1.08444	2.69697e-05	0.668841	0.00963924	1.94428	0
15026	CATMA3A52130	AT3G59080	DNA binding / pepsin A_ aspartyl protease family protein	1.29743	7.34205e-09	0.850733	2.61092e-06	2.18999	0
15081	CATMA3A52725	AT3G59700	ATHLECRK (ARABIDOPSIS THALIANA LECTIN-RECEPTOR KINASE); kinase_ lectin protein kinase, putative	1.11222	1.00101e-05	0.679455	0.00628156	1.95174	0
15467	CATMA3B26340	AT3G26500	protein binding_ leucine-rich repeat family protein	1.02795	0.000187896	0.943361	1.94203e-08	2.18271	0
15654	CATMA4A01430	AT4G01250	WRKY22; transcription factor	2.00745	0	1.56402	0	2.63364	0
15757	CATMA4A02630	AT4G02330	pectinesterase	0.987471	0.0007106	0.709662	0.00179389	2.04332	0
16383	CATMA4A12000	AT4G11890	ATP binding / kinase/ protein kinase/ protein serine/threonine kinase/ protein-tyrosine kinase	1.20023	3.70374e-07	0.886659	4.13345e-07	2.87726	0
16598	CATMA4A14700	AT4G14365	protein binding / ubiquitin-protein ligase/ zinc ion binding_ zinc finger (C3HC4-type RING finger) family protein / ankyrin repeat family protein	2.05279	0	1.41105	0	4.04828	0
16599	CATMA4A14710	AT4G14365	protein binding / ubiquitin-protein ligase/ zinc ion binding_ zinc finger (C3HC4-type RING finger) family protein / ankyrin repeat family protein	1.30687	4.93909e-09	0.988395	1.50324e-09	2.14765	0
17186	CATMA4A21250	AT4G20000	unknown protein_ VQ motif-containing protein	2.10961	0	1.6406	0	2.79266	0
17242	CATMA4A22370	AT4G20860	electron carrier/ oxidoreductase_ FAD-binding domain-containing protein	1.25653	3.96227e-08	0.791014	4.75597e-05	2.18876	0
17392	CATMA4A24190	AT4G22470	lipid binding_ protease inhibitor/seed storage/lipid transfer protein (LTP) family protein	1.25548	4.13424e-08	1.12792	0	3.15711	0
17459	CATMA4A24945	AT4G23190	CRK11 (CYSTEINE-RICH RLK11); kinase_ protein kinase family protein	0.960345	0.00168475	0.654503	0.0170184	3.1088	0
17513	CATMA4A25620	AT4G23800	transcription factor WRKY53; transcription factor	1.4791	0	1.17807	0	2.37586	0
17514	CATMA4A25630	AT4G23800	transcription factor WRKY53; transcription factor	0.973201	0.00112224	0.83357	6.13769e-06	1.02745	0
17542	CATMA4A25830	AT4G24110	unknown protein	1.35534	6.19558e-10	0.81996	1.19459e-05	1.91783	0
17644	CATMA4A26800	AT4G25110	caspase_ latex-abundant family protein (AMC2) / caspase family protein	1.18978	5.54753e-07	0.83675	5.24514e-06	2.11734	0
17754	CATMA4A27720	AT4G26200	ACS7; 1-aminocyclopropane-1-carboxylate synthase_ 1-aminocyclopropane-1-carboxylate synthase, putative / ACC synthase, putative	1.64642	0	1.27184	0	1.68713	0
17840	CATMA4A28710	AT4G27110	unknown protein_ phytochelatin synthetase-related	0.902827	0.00974936	0.72922	0.000775422	1.24141	0
18362	CATMA4A34220	AT4G32480	unknown protein	1.25077	5.00336e-08	1.14165	0	1.36971	0
18403	CATMA4A34610	AT4G32870	unknown protein	1.37948	2.1424e-10	1.2401	0	0.988508	0
18422	CATMA4A34790	AT4G33050	calmodulin binding	1.88748	0	0.938704	2.51372e-08	3.28881	0
18424	CATMA4A34810	AT4G33070	pyruvate decarboxylase	3.05314	0	3.24659	0	5.16824	0
18621	CATMA4A36830	AT4G35110	unknown protein	1.46548	5.79026e-12	0.826077	8.86751e-06	1.77635	0
18627	CATMA4A36910	AT4G35180	amino acid permease	1.48758	0	1.09322	0	3.2779	0
18938	CATMA4A40040	AT4G38550	unknown protein	1.76788	0	1.29038	0	2.35145	0
19046	CATMA4A41005	AT4G39640	gamma-glutamyltransferase_ gamma-glutamyltranspeptidase family protein	1.30883	4.54535e-09	0.812587	1.70615e-05	2.02107	0
19049	CATMA4A41020	AT4G39670	unknown protein	1.56338	0	0.701046	0.00257804	2.77769	0
19050	CATMA4A41030	AT4G39675	unknown protein	0.850693	0.0438505	1.01457	3.25025e-10	1.24992	0
19199	CATMA5A00600	AT5G01540	kinase_ lectin protein kinase, putative	1.35649	5.84816e-10	1.26071	0	3.45432	0
19289	CATMA5A01570	AT5G02490	ATP binding_ heat shock cognate 70 kDa protein 2 (HSC70-2) (HSP70-2)	1.42969	2.3161e-11	1.04816	4.06282e-11	2.89742	0
19654	CATMA5A05530	AT5G06310	unknown protein NHL3	1.5019	0	0.930173	4.02045e-08	2.29722	0
19968	CATMA5A08790	AT5G10040	unknown protein	2.53677	0	2.32575	0	3.44538	0
20189	CATMA5A11160	AT5G12930	unknown protein	1.49401	0	0.802868	2.71647e-05	2.99082	0
20242	CATMA5A11720	AT5G13490	AAC2; ATP:ADP antiporter/ binding_ ADP, ATP carrier protein 2, mitochondrial / ADP/ATP translocase 2 / adenine nucleotide translocator 2 (ANT2)	1.00176	0.00044681	0.703057	0.00236975	2.76116	0
20401	CATMA5A13400	AT5G15120	unknown protein	1.13348	4.61427e-06	1.33685	0	2.40924	0
20767	CATMA5A17520	AT5G19110	ATP binding_ extracellular dermal glycoprotein-related / EDGP-related	0.873449	0.0229821	0.897323	2.35841e-07	3.2912	0
20875	CATMA5A18670	AT5G20230	ATBCB (ARABIDOPSIS BLUE-COPPER-BINDING PROTEIN); copper ion binding / electron transporter_ plastocyanin-like domain-containing protein	1.59094	0	0.978692	2.63503e-09	2.64155	0
21254	CATMA5A22960	AT5G25250	unknown protein	1.43423	1.73708e-11	0.924821	5.38613e-08	4.13269	0
21274	CATMA5A23200	AT5G25450	ubiquinol-cytochrome-c reductase_ ubiquinol-cytochrome C reductase complex 14 kDa protein, putative	1.42053	3.47415e-11	0.984745	1.85729e-09	1.77179	0
21340	CATMA5A24040	AT5G26340	MSS1; carbohydrate transporter/ sugar porter_ hexose transporter, putative	1.4009	8.10636e-11	0.74911	0.000323227	2.79491	0
21762	CATMA5A32930	AT5G37600	ATGSR1; glutamate-ammonia ligase_ glutamine synthetase, putative	1.08577	2.57334e-05	0.748652	0.000329898	1.32124	0
21776	CATMA5A33100	AT5G37770	TCH2 (TOUCH 2); calcium ion binding_ touch-responsive protein / calmodulin-related protein 2, touch-induced (TCH2)	1.03623	0.000142239	0.777427	8.94982e-05	1.243	0
21905	CATMA5A35160	AT5G39580	peroxidase	1.59141	0	1.48347	0	4.17233	0
22199	CATMA5A38640	AT5G42830	transferase_ transferase family protein	1.03405	0.000153089	1.17179	0	3.90905	0
22306	CATMA5A39835	AT5G44070	CAD1 (CADMIUM SENSITIVE 1)_ phytochelatin synthase 1 (PCS1)	1.54688	0	0.791999	4.54109e-05	3.13935	0
22467	CATMA5A41740	AT5G45750	GTP binding_ Ras-related GTP-binding protein, putative	1.20169	3.49911e-07	0.975251	3.20963e-09	1.13188	0
22647	CATMA5A43710	AT5G47720	acetyl-CoA C-acetyltransferase binding / transporter	1.40149	8.10636e-11	0.823222	1.01933e-05	1.74159	0
22716	CATMA5A44410	AT5G48430	unknown protein	1.688	0	1.52902	0	2.90408	0
22728	CATMA5A44520	AT5G48540	unknown protein_ 33 kDa secretory protein-related	2.6572	0	1.96741	0	4.0056	0
22743	CATMA5A44660	AT5G48657	unknown protein_ defense protein-related	1.19383	4.74483e-07	0.883301	4.92582e-07	1.43712	0
22821	CATMA5A45500	AT5G49520	WRKY48; transcription factor	0.978949	0.000934259	0.712409	0.0015966	1.80064	0
22893	CATMA5A46160	AT5G50200	WR3	0.923177	0.00529991	0.839286	4.62577e-06	1.13157	0
23530	CATMA5A52970	AT5G57220	CYP81F2; heme binding / iron ion binding / monooxygenase/ oxygen binding	1.58249	0	0.956608	9.26322e-09	4.39602	0
23906	CATMA5A56865	AT5G61210	SNAP33; t-SNARE_ SNAP25 homologous protein SNAP33 (SNAP33) (SNAP33B) / synaptosomal-associated protein SNAP25-like 1 / snap25a	1.00888	0.00035381	0.631378	0.0415516	1.62136	0
24035	CATMA5A58140	AT5G62570	calmodulin binding	0.857741	0.0359586	0.673869	0.00787569	0.618566	0.00465932
24526	CATMA5A62900	AT5G67450	AZF1 (ARABIDOPSIS ZINC-FINGER PROTEIN 1); nucleic acid binding / transcription factor/ zinc ion binding_ zinc finger (C2H2 type) protein 1 (AZF1)	1.35549	6.13767e-10	1.06487	1.74121e-11	1.14384	0
12535	CATMA3A20080	AT3E21190	EUGENE prediction	0.881481	0.0182269	0.844831	3.50957e-06	0.581796	0.0237652
17462	CATMA4A24970	AT4E25020	EUGENE prediction	2.12507	0	1.60969	0	2.96528	0
22353	CATMA5A40400	AT5E39460	EUGENE prediction	1.15452	2.11512e-06	1.28966	0	2.43315	0

## Sheet: 2h Salmonella specific
Salmonella specifically regulated genes 2 hpi
N°	ID	AGI	Function	log ratio 14028s/mock	p val
Salmonella typhimurium down
2198	CATMA1A22870	AT1G24020	unknown protein_ Bet v I allergen family protein	-0.644939	0.0247064
6440	CATMA2A01885	AT2G02990	RNS1 (RIBONUCLEASE 1); endoribonuclease_ ribonuclease 1 (RNS1)	-1.03164	1.1608e-10
8035	CATMA2A23405	AT2G25080	ATGPX1 (GLUTATHIONE PEROXIDASE 1); glutathione peroxidase_ phospholipid hydroperoxide glutathione peroxidase, chloroplast / PHGPx (GPX1)	-0.630804	0.0424659
9401	CATMA2A37735	AT2G39460	ATRPL23A (RIBOSOMAL PROTEIN L23A); RNA binding / structural constituent of ribosome_ 60S ribosomal protein L23A (RPL23aA)	-0.685962	0.00481612
9978	CATMA2A43580	AT2G45180	lipid binding_ protease inhibitor/seed storage/lipid transfer protein (LTP) family protein	-0.838498	4.81023e-06
17852	CATMA4A28870	AT4G27290	ATP binding / protein kinase/ protein serine/threonine kinase/ protein-tyrosine kinase/ sugar binding_ S-locus protein kinase, putative	-0.717602	0.00127945
20383	CATMA5A13190	AT5G14920	unknown protein_ gibberellin-regulated family protein	-1.01585	2.96005e-10
23393	CATMA5A51450	AT5G55700	beta-amylase unknown protein	-0.634151	0.0373925
23964	CATMA5A57420	AT5G61820	unknown protein	-0.638867	0.0312222
8435	CATMA2A27810	AT2G29420	ATGSTU7 (GLUTATHIONE S-TRANSFERASE 25); glutathione transferase	-0.725245	0.000921134
23256	CATMA5A50126	AT5G54206	unknown protein_ 12-oxophytodienoate reductase-related	-0.645525	0.0241529
Salmonella typhimurium up
161	CATMA1A01610	AT1G02660	triacylglycerol lipase_ lipase class 3 family protein	0.71957	0.00117602
798	CATMA1A07900	AT1G09080	ATP binding_ luminal binding protein 3 (BiP-3) (BP3)	0.758123	0.000215836
1970	CATMA1A20470	AT1G21400	3-methyl-2-oxobutanoate dehydrogenase (2-methylpropanoyl-transferring)/ oxidoreductase, acting on the aldehyde or oxo group of donors, disulfide as acceptor_ 2-oxoisovalerate dehydrogenase, putative / 3-methyl-2-oxobutanoate dehydrogenase, putative / branched-chain alpha-keto acid dehydrogenase E1 alpha subunit, putative	0.747564	0.000346259
2156	CATMA1A22460	AT1G23390	unknown protein_ kelch repeat-containing F-box family protein	0.741836	0.000446291
2811	CATMA1A30510	AT1G32170	XTR4 (XYLOGLUCAN ENDOTRANSGLYCOSYLASE 4); hydrolase, acting on glycosyl bonds / hydrolase, hydrolyzing O-glycosyl compounds_ xyloglucan:xyloglucosyl transferase, putative / xyloglucan endotransglycosylase, putative / endo-xyloglucan transferase, putative (XTR4)	0.66708	0.0103427
3692	CATMA1A43300	AT1G52250	microtubule motor_ dynein light chain type 1 family protein	0.647177	0.0226531
4830	CATMA1A56820	AT1G67480	unknown protein_ kelch repeat-containing F-box family protein	0.73909	0.000503694
6080	CATMA1A69620	AT1G80440	unknown protein_ kelch repeat-containing F-box family protein	0.954904	1.01919e-08
7365	CATMA2A16550	AT2G17880	heat shock protein binding / unfolded protein binding	0.79423	4.08883e-05
11191	CATMA3A06053	AT3G06850	DIN3 (DARK INDUCIBLE 3); alpha-ketoacid dehydrogenase_ branched chain alpha-keto acid dehydrogenase E2 subunit (din3)	0.902017	1.83842e-07
11391	CATMA3A08090	AT3G09220	copper ion binding_ laccase family protein / diphenol oxidase family protein	0.717134	0.00130535
12426	CATMA3A19000	AT3G19390	cysteine-type endopeptidase/ cysteine-type peptidase	0.749657	0.000315446
14344	CATMA3A44880	AT3G51980	unknown protein	0.661747	0.0127883
15202	CATMA3A54230	AT3G61060	ATPP2-A13_ F-box family protein / lectin-related	0.642685	0.0269556
15880	CATMA4A03876	AT4G03510	RMA1; protein binding / ubiquitin-protein ligase/ zinc ion binding_ zinc finger (C3HC4-type RING finger) family protein (RMA1)	0.669873	0.00924846
19755	CATMA5A06560	AT5G07340	calcium ion binding_ calnexin, putative	0.807401	2.18819e-05
20078	CATMA5A10010	AT5G11250	ATP binding / transmembrane receptor_ disease resistance protein (TIR-NBS-LRR class), putative	0.631042	0.0420845
21035	CATMA5A20420	AT5G22920	ubiquitin-protein ligase/ zinc ion binding_ zinc finger (C3HC4-type RING finger) family protein	0.84287	3.87042e-06
21464	CATMA5A25590	AT5G28050	hydrolase/ zinc ion binding_ cytidine/deoxycytidylate deaminase family protein	0.690922	0.00392701
22121	CATMA5A37745	AT5G42020	BIP; ATP binding_ luminal binding protein 2 (BiP-2) (BP2)	0.648033	0.0219121
*
207	CATMA1A01970	AT1G03090	MCCA unknown protein	0.686681	0.00467607
899	CATMA1A08916	AT1G10070	branched-chain-amino-acid transaminase/ catalytic unknown protein	0.699428	0.00275847
7636	CATMA2A19210	AT2G20670	unknown protein	0.675099	0.00749418
10402	CATMA2B19210	AT2G20670	unknown protein	0.756479	0.000232421
15117	CATMA3A53150	AT3G60140	DIN2 (DARK INDUCIBLE 2); hydrolase, hydrolyzing O-glycosyl compounds_ glycosyl hydrolase family 1 protein	0.852843	2.3477e-06
* donw regulated by Pst treatment

## Sheet: 24 hpi 14028s
Complete lists of differentially expressed genes after 24 hpi with Salmonella 14028s strain
N°	ID	AGI	Function	log ratio 14028s/mock	p val
14028s down
259	CATMA_GFT_00040	AT1G07660	histone H4, histone H4	-1.04701	1.06285e-09
311	CATMA_GFT_00299	AT1G41880	60S ribosomal protein L35a (RPL35aB)	-0.867379	1.08336e-05
337	CATMA_GFT_00439	AT1G57660	60S ribosomal protein L21 (RPL21E)	-0.945673	2.37979e-07
339	CATMA_GFT_00448	AT1G59359	40S ribosomal protein S2 (RPS2B), 40S ribosomal protein S2, putative, 40S ribosomal protein S2, putative	-0.712389	0.00820153
377	CATMA_GFT_00648	AT2G04390	40S ribosomal protein S17 (RPS17A)	-0.735606	0.0032856
425	CATMA_GFT_00915	AT2G35860	beta-Ig-H3 domain-containing protein / fasciclin domain-containing protein	-0.977903	4.50789e-08
512	CATMA_GFT_01265	AT3G43980	40S ribosomal protein S29 (RPS29A)	-0.992076	2.13264e-08
637	CATMA_GFT_01905	AT5G23820	MD-2-related lipid recognition domain-containing protein / ML domain-containing protein	-0.697985	0.0142675
729	CATMA_GFT_02501	AT1G05240	peroxidase, putative, peroxidase, putative	-0.870076	9.5484e-06
791	CATMA_GFT_02651	AT1G54010	myrosinase-associated protein, putative	-0.765731	0.000962343
900	CATMA_GFT_02947	AT3G22240	unknown protein, unknown protein	-1.40133	0
987	CATMA_GFT_03195	AT4G31970	CYP82C2 (cytochrome P450, family 82, subfamily C, polypeptide 2); oxygen binding	-0.954132	1.54576e-07
1073	CATMA_GFT_03389	AT5G56670	40S ribosomal protein S30 (RPS30C)	-1.07908	1.6944e-10
1101	CATMA1A00080	AT1G01100	60S acidic ribosomal protein P1 (RPP1A)	-0.792434	0.0003117
1148	CATMA1A00560	AT1G01580	FRO2 (FERRIC REDUCTION OXIDASE 2); ferric-chelate reductase	-1.1009	4.6211e-11
1268	CATMA1A01720	AT1G02780	EMB2386 (EMBRYO DEFECTIVE 2386); structural constituent of ribosome	-0.678765	0.0293814
1405	CATMA1A03040	AT1G04170	EIF2 GAMMA (eukaryotic translation initiation factor 2 gamma subunit); translation factor, nucleic acid binding	-0.703799	0.0114247
1414	CATMA1A03115	AT1G04270	RPS15 (RIBOSOMAL PROTEIN S15); structural constituent of ribosome	-0.699312	0.0135641
1455	CATMA1A03520	AT1G04680	pectate lyase family protein	-0.904333	1.85872e-06
1469	CATMA1A03640	AT1G04820	TUA4 (tubulin alpha-4 chain)	-1.27429	0
1518	CATMA1A04113	AT1G05260	RCI3 (RARE COLD INDUCIBLE GENE 3); peroxidase	-1.28873	0
1648	CATMA1A05580	AT1G06550	enoyl-CoA hydratase/isomerase family protein	-0.769593	0.000819391
1685	CATMA1A06010	AT1G06950	ATTIC110/TIC110 (TRANSLOCON AT THE INNER ENVELOPE MEMBRANE OF CHLOROPLASTS 110)	-0.694752	0.0161324
1698	CATMA1A06140	AT1G07070	60S ribosomal protein L35a (RPL35aA)	-0.81163	0.000135513
1704	CATMA1A06190	AT1G07135	glycine-rich protein	-0.895928	2.79262e-06
1710	CATMA1A06260	AT1G07210	30S ribosomal protein S18 family, unknown protein	-0.725963	0.00482025
1730	CATMA1A06435	AT1G07370	PCNA1 (PROLIFERATING CELLULAR NUCLEAR ANTIGEN); DNA binding / DNA polymerase processivity factor	-0.757009	0.00137974
1771	CATMA1A06840	AT1G07790	histone H2B, putative	-0.901519	2.13101e-06
1775	CATMA1A06850	AT1G07820	histone H4	-1.04268	1.35552e-09
1835	CATMA1A07360	AT1G08380	PSAO (photosystem I subunit O)	-0.732724	0.00368631
1855	CATMA1A07500	AT1G08580	unknown protein	-1.03937	1.62509e-09
1888	CATMA1A07770	AT1G08880	histone H2A, putative	-0.877224	6.82039e-06
1929	CATMA1A08160_N	AT1G09310	unknown protein	-1.68743	0
1972	CATMA1A08550	AT1G09690	60S ribosomal protein L21 (RPL21C)	-1.23193	0
1978	CATMA1A08610	AT1G09750	chloroplast nucleoid DNA-binding protein-related	-0.780902	0.000509465
2061	CATMA1A09360	AT1G10522	unknown protein	-1.2279	0
2172	CATMA1A10510	AT1G11545	xyloglucan:xyloglucosyl transferase, putative / xyloglucan endotransglycosylase, putative / endo-xyloglucan transferase, putative	-1.05909	5.39129e-10
2204	CATMA1A10860	AT1G11850	unknown protein	-0.869112	9.98957e-06
2205	CATMA1A10860_N	AT1G11850	unknown protein	-0.761838	0.00113079
2223	CATMA1A11040	AT1G12000	pyrophosphate--fructose-6-phosphate 1-phosphotransferase beta subunit, putative / pyrophosphate-dependent 6-phosphofructose-1-kinase, putative	-0.710473	0.00883366
2233	CATMA1A11135	AT1G12090	ELP (EXTENSIN-LIKE PROTEIN); lipid binding	-0.844087	3.17419e-05
2466	CATMA1A13626	AT1G14620	DECOY (endoxyloglucan transferase A2)	-0.684017	0.0241634
2499	CATMA1A13965	AT1G14980	CPN10 (CHAPERONIN 10)	-1.76947	0
2591	CATMA1A14990	AT1G15930	40S ribosomal protein S12 (RPS12A)	-0.695253	0.0158289
2632	CATMA1A15400_N	AT1G16410	CYP79F1 (SUPERSHOOT 1)	-1.36728	0
2704	CATMA1A16130	AT1G17130	cell cycle control protein-related, tropomyosin-related	-0.684382	0.0238359
2868	CATMA1A17855	AT1G18800	NRP2 (NAP1-RELATED PROTEIN 2); DNA binding / chromatin binding / histone binding	-0.833699	5.08093e-05
2883	CATMA1A18000	AT1G18960	myb family transcription factor	-0.702192	0.0121503
3026	CATMA1A19530	AT1G20530	unknown protein	-0.906081	1.707e-06
3080	CATMA1A20140	AT1G21090	hydroxyproline-rich glycoprotein family protein	-0.667508	0.0444657
3115	CATMA1A20580	AT1G21525	pseudogene	-0.792357	0.000312731
3235	CATMA1A21770	AT1G22690	gibberellin-responsive protein, putative	-0.706325	0.0103677
3246	CATMA1A21826	AT1G22780	PFL (POINTED FIRST LEAVES); structural constituent of ribosome	-0.751542	0.00172589
3325	CATMA1A22610	AT1G23720	proline-rich extensin-like family protein	-1.36735	0
3335	CATMA1A22710	AT1G23840	unknown protein	-0.858014	1.6747e-05
3349	CATMA1A22880	AT1G24030	protein kinase family protein	-1.18375	0
3580	CATMA1A25610	AT1G27400	60S ribosomal protein L17 (RPL17A)	-0.877338	6.78358e-06
3660	CATMA1A26460	AT1G28290	pollen Ole e 1 allergen and extensin family protein	-1.18183	0
3741	CATMA1A27550	AT1G29600	zinc finger (CCCH-type) family protein	-0.886172	4.45933e-06
3774	CATMA1A27990	AT1G29970	RPL18AA (60S RIBOSOMAL PROTEIN L18A-1)	-0.741721	0.00257043
3831	CATMA1A28550	AT1G30530	UDP-glucoronosyl/UDP-glucosyl transferase family protein	-1.01966	4.82135e-09
3931	CATMA1A29940	AT1G31740	beta-galactosidase, putative / lactase, putative	-0.97431	5.44135e-08
3954	CATMA1A30200	AT1G31930	XLG3 (extra-large GTP-binding protein 3); signal transducer	-1.66064	0
4002	CATMA1A30760	AT1G32375	F-box family protein	-0.725076	0.00499199
4056	CATMA1A31300	AT1G32990	PRPL11 (PLASTID RIBOSOMAL PROTEIN L11); structural constituent of ribosome	-0.671859	0.0379138
4059	CATMA1A31340	AT1G33040	nascent polypeptide-associated complex (NAC) domain-containing protein	-0.820016	9.36181e-05
4073	CATMA1A31550	AT1G33265	unknown protein	-0.811447	0.000136606
4110	CATMA1A32030	AT1G33800	unknown protein	-0.93258	4.60678e-07
4129	CATMA1A32275	AT1G34030	40S ribosomal protein S18 (RPS18B)	-0.871357	8.99152e-06
4221	CATMA1A33760	AT1G35550	elongation factor Tu C-terminal domain-containing protein	-0.783768	0.000451199
4308	CATMA1A35650	AT1G41830	SKS6 (SKU5 Similar 6); pectinesterase	-1.03505	2.06409e-09
4417	CATMA1A37730	AT1G44750	ATPUP11 (Arabidopsis thaliana purine permease 11)	-0.713779	0.00777049
4544	CATMA1A39430	AT1G48350	ribosomal protein L18 family protein	-0.789938	0.000346869
4555	CATMA1A39560	AT1G48460	unknown protein	-1.01085	7.78656e-09
4557	CATMA1A39580	AT1G48480	RKL1 (Receptor-like kinase 1); ATP binding / kinase/ protein serine/threonine kinase	-0.873674	8.06363e-06
4566	CATMA1A39670	AT1G48570	zinc finger (Ran-binding) family protein	-0.917944	9.53958e-07
4570	CATMA1A39710	AT1G48600	phosphoethanolamine N-methyltransferase 2, putative (NMT2), unknown protein	-1.12321	1.54037e-11
4582	CATMA1A39880	AT1G48760	DELTA-ADR (DELTA-ADAPTIN); clathrin binding, protease inhibitor/seed storage/lipid transfer protein (LTP) family protein	-1.28181	0
4590	CATMA1A39970	AT1G48830	40S ribosomal protein S7 (RPS7A)	-0.884925	4.73243e-06
4598	CATMA1A40060	AT1G48920	nucleolin, putative	-0.906818	1.64672e-06
4657	CATMA1A40675	AT1G49570	peroxidase, putative	-1.05782	5.77638e-10
4675	CATMA1A40860	AT1G49780	U-box domain-containing protein	-1.2854	0
4699	CATMA1A41130	AT1G50020	unknown protein	-0.678025	0.0301985
4780	CATMA1A42170	AT1G51100	unknown protein	-0.778089	0.000573753
4826	CATMA1A42773	AT1G51650	ATP synthase epsilon chain, mitochondrial	-1.14981	0
4849	CATMA1A43060	AT1G51940	protein kinase family protein / peptidoglycan-binding LysM domain-containing protein	-1.208	0
4858	CATMA1A43140	AT1G52060	unknown protein	-0.78051	0.000517986
4878	CATMA1A43350	AT1G52300	60S ribosomal protein L37 (RPL37B)	-1.03066	2.63403e-09
4959	CATMA1A44253	AT1G53240	malate dehydrogenase (NAD), mitochondrial	-0.945308	2.42423e-07
5000	CATMA1A44720	AT1G53645	hydroxyproline-rich glycoprotein family protein	-0.739597	0.00279984
5035	CATMA1A45145	AT1G54040	ESP (EPITHIOSPECIFIER PROTEIN)	-0.971046	6.45183e-08
5095	CATMA1A45790	AT1G54680	unknown protein, histone H2A, putative	-0.71475	0.00748243
5224	CATMA1A47190	AT1G56110	NOP56 (ARABIDOPSIS HOMOLOG OF NUCLEOLAR PROTEIN NOP56)	-1.08692	1.07826e-10
5229	CATMA1A47270	AT1G56170	HAP5B (Heme activator protein (yeast) homolog 5B)	-0.840472	3.74108e-05
5243	CATMA1A47413	AT1G56330	SAR1 (SECRETION-ASSOCIATED RAS); GTP binding	-0.716629	0.00695378
5265	CATMA1A47670	AT1G56580	unknown protein	-0.989116	2.4954e-08
5535	CATMA1A50680	AT1G61580	ARP2/RPL3B (ARABIDOPSIS RIBOSOMAL PROTEIN 2); structural constituent of ribosome	-0.968748	7.27131e-08
5576	CATMA1A51200	AT1G62130	AAA-type ATPase family protein	-0.691711	0.0180992
5583	CATMA1A51310	AT1G62240	unknown protein	-0.75112	0.00175591
5871	CATMA1A54830	AT1G65490	unknown protein	-0.689469	0.0196954
5913	CATMA1A55360	AT1G66100	thionin, putative	-0.8818	5.49103e-06
5941	CATMA1A55710	AT1G66430	pfkB-type carbohydrate kinase family protein	-0.842905	3.34966e-05
6023	CATMA1A56700	AT1G67390	F-box family protein	-0.694474	0.016303
6086	CATMA1A57280	AT1G67860	unknown protein	-1.45899	0
6089	CATMA1A57300_N	AT1G67870	glycine-rich protein	-0.855402	1.88952e-05
6137	CATMA1A57610	AT1G68238	unknown protein	-1.3919	0
6169	CATMA1A57920	AT1G68550	AP2 domain-containing transcription factor, putative, unknown protein	-0.688277	0.020598
6170	CATMA1A57930	AT1G68560	ATXYL1/XYL1 (ALPHA-XYLOSIDASE 1); alpha-N-arabinofuranosidase/ hydrolase, hydrolyzing O-glycosyl compounds / xylan 1,4-beta-xylosidase	-1.01743	5.4452e-09
6220	CATMA1A58440	AT1G69070	unknown protein	-0.733721	0.00354261
6273	CATMA1A58920	AT1G69600	ATHB29/ZFHD1 (ZINC FINGER HOMEODOMAIN 1); DNA binding / transcription factor/ transcriptional activator	-1.12194	1.54037e-11
6322	CATMA1A59400	AT1G70120	unknown protein	-0.813211	0.000126422
6323	CATMA1A59410	AT1G70130	lectin protein kinase, putative	-0.78446	0.000438121
6371	CATMA1A59875	AT1G70600	60S ribosomal protein L27A (RPL27aC)	-1.12993	7.70184e-12
6432	CATMA1A60550	AT1G71260	ATWHY2 (A. THALIANA WHIRLY 2); DNA binding	-0.887353	4.21465e-06
6564	CATMA1A61950	AT1G72730	eukaryotic translation initiation factor 4A, putative / eIF-4A, putative	-0.691535	0.0182196
6606	CATMA1A62360	AT1G73120	unknown protein	-0.910696	1.3624e-06
6656	CATMA1A62920	AT1G73600	phosphoethanolamine N-methyltransferase 3, putative (NMT3), unknown protein	-1.09914	5.39129e-11
6693	CATMA1A63290	AT1G73940	unknown protein	-0.85994	1.53177e-05
6730	CATMA1A63670	AT1G74270	60S ribosomal protein L35a (RPL35aC)	-0.879904	6.00798e-06
6756	CATMA1A63950	AT1G74560	NRP1 (NAP1-RELATED PROTEIN 1), CYP98A9 (cytochrome P450, family 98, subfamily A, polypeptide 9); oxygen binding	-1.00674	9.71972e-09
6821	CATMA1A64610	AT1G75270	DHAR2; glutathione dehydrogenase (ascorbate)	-0.937165	3.65922e-07
6822	CATMA1A64615	AT1G75280	isoflavone reductase, putative	-0.852336	2.17604e-05
7041	CATMA1A66900	AT1G77750	30S ribosomal protein S13, chloroplast, putative	-0.809885	0.00014629
7061	CATMA1A67090	AT1G77940	60S ribosomal protein L30 (RPL30B)	-1.01204	7.30134e-09
7097	CATMA1A67470	AT1G78370	ATGSTU20 (Arabidopsis thaliana Glutathione S-transferase (class tau) 20); glutathione transferase	-2.11661	0
7117	CATMA1A67640	AT1G78570	RHM1/ROL1 (RHAMNOSE BIOSYNTHESIS1); UDP-glucose 4,6-dehydratase/ catalytic, ATTPS1 (TREHALOSE-6-PHOSPHATE SYNTHASE); transferase, transferring glycosyl groups	-0.949569	1.95172e-07
7185	CATMA1A68230	AT1G79110	protein binding / zinc ion binding	-0.736321	0.00319294
7361	CATMA1A69960	AT1G80750	60S ribosomal protein L7 (RPL7A)	-0.670009	0.0405769
7398	CATMA1B13325	AT1G14320	60S ribosomal protein L10 (RPL10A) / Wilmps tumor suppressor protein-related	-0.665674	0.047542
7436	CATMA1B46590	AT1G55490	CPN60B (CHAPERONIN 60 BETA); ATP binding / protein binding / unfolded protein binding	-0.816174	0.000110955
7453	CATMA1B57300	AT1G67870	glycine-rich protein	-0.841507	3.56933e-05
7516	CATMA1C71041	AT1G04480	60S ribosomal protein L23 (RPL23A)	-0.933953	4.30032e-07
7548	CATMA1C71073	AT1G06830	glutaredoxin family protein	-1.01465	6.33861e-09
7560	CATMA1C71085	AT1G07610	MT1C (metallothionein 1C)	-1.09715	6.16147e-11
7587	CATMA1C71112	AT1G09200	histone H3	-0.797084	0.000255186
7592	CATMA1C71117	AT1G09310	unknown protein	-1.64876	0
7601	CATMA1C71126	AT1G09590	60S ribosomal protein L21 (RPL21A)	-1.04034	1.54037e-09
7634	CATMA1C71159	AT1G11850	unknown protein	-0.766887	0.000917204
7696	CATMA1C71219	AT1G15250	60S ribosomal protein L37 (RPL37A)	-0.931961	4.75188e-07
7737	CATMA1C71257	AT1G17170	ATGSTU24 (Arabidopsis thaliana Glutathione S-transferase (class tau) 24); glutathione transferase	-0.881471	5.57738e-06
7851	CATMA1C71367	AT1G23410	ubiquitin extension protein, putative / 40S ribosomal protein S27A (RPS27aA)	-0.818007	0.000102328
7951	CATMA1C71466	AT1G29965	60S ribosomal protein L18A (RPL18aA)	-0.673177	0.0361194
7973	CATMA1C71488	AT1G31180	3-isopropylmalate dehydrogenase, chloroplast, putative	-0.730937	0.0039579
7989	CATMA1C71504	AT1G32100	pinoresinol-lariciresinol reductase, putative	-0.732046	0.00378722
8017	CATMA1C71531	AT1G33140	60S ribosomal protein L9 (RPL90A/C)	-0.711412	0.00851824
8019	CATMA1C71533	AT1G33265	unknown protein	-0.750022	0.00183628
8120	CATMA1C71632	AT1G45201	triacylglycerol lipase	-1.30083	0
8189	CATMA1C71700	AT1G48600	phosphoethanolamine N-methyltransferase 2, putative (NMT2), unknown protein	-0.962299	1.01556e-07
8235	CATMA1C71746	AT1G51060	histone H2A, putative	-0.951074	1.80754e-07
8254	CATMA1C71765	AT1G52070	jacalin lectin family protein	-1.08276	1.38633e-10
8308	CATMA1C71818	AT1G54580	ACP2 (ACYL CARRIER PROTEIN 2)	-0.888559	3.97869e-06
8311	CATMA1C71821	AT1G54690	histone H2A, putative	-0.789155	0.000358689
8322	CATMA1C71832	AT1G55330	AGP21 (ARABINOGALACTAN PROTEIN 21)	-1.45414	0
8346	CATMA1C71856	AT1G56045	ribosomal protein L41 family protein	-0.841894	3.50716e-05
8387	CATMA1C71897	AT1G60950	FED A (FERREDOXIN 2); electron carrier/ iron ion binding	-0.682636	0.0254419
8570	CATMA1C72076	AT1G69620	RPL34 (RIBOSOMAL PROTEIN L34); structural constituent of ribosome	-0.729232	0.00423518
8588	CATMA1C72094	AT1G70890	major latex protein-related / MLP-related	-1.25827	0
8678	CATMA1C72183	AT1G76680	OPR1 (12-oxophytodienoate reductase 1); 12-oxophytodienoate reductase	-0.70331	0.0116412
8959	CATMA1C72462	AT1E70680	EUGENE prediction	-0.789663	0.000350984
9075	CATMA1D02531	AT1G23290	RPL27A (RIBOSOMAL PROTEIN L27A); structural constituent of ribosome	-0.944664	2.50479e-07
9211	CATMA2A00310	AT2G01250	60S ribosomal protein L7 (RPL7B)	-0.810976	0.000139457
9299	CATMA2A01180	AT2G02120	LCR70/PDF2.1 (Low-molecular-weight cysteine-rich 70); protease inhibitor	-0.956509	1.36839e-07
9339	CATMA2A01630	AT2G02750	pentatricopeptide (PPR) repeat-containing protein, ATWHY3/PTAC11 (A. THALIANA WHIRLY 3)	-0.983779	3.30948e-08
9366	CATMA2A02000	AT2G03090	ATEXPA15 (ARABIDOPSIS THALIANA EXPANSIN A15)	-1.04314	1.31701e-09
9452	CATMA2A02960	AT2G04030	CR88 (EMBRYO DEFECTIVE 1956); ATP binding	-1.06946	3.00372e-10
9501	CATMA2A03690	AT2G04780	FLA7 (FLA7)	-1.04991	9.01115e-10
9535	CATMA2A04100	AT2G05220	40S ribosomal protein S17 (RPS17B)	-1.00728	9.44245e-09
9582	CATMA2A04690	AT2G05920	subtilase family protein	-0.773406	0.000698617
9587	CATMA2A04765	AT2G05990	MOD1 (MOSAIC DEATH 1); enoyl-[acyl-carrier-protein] reductase (NADH)/ oxidoreductase	-0.830295	5.9206e-05
9634	CATMA2A05540	AT2G06850	EXGT-A1 (ENDO-XYLOGLUCAN TRANSFERASE); hydrolase, acting on glycosyl bonds	-0.761295	0.00115642
9705	CATMA2A06590	AT2G07783	pseudogene	-0.761484	0.00114743
9791	CATMA2A07930	AT2G09990	40S ribosomal protein S16 (RPS16A)	-0.749784	0.00185411
9847	CATMA2A09100	AT2G10940	protease inhibitor/seed storage/lipid transfer protein (LTP) family protein	-0.676138	0.0323829
9996	CATMA2A12440	AT2G13820	protease inhibitor/seed storage/lipid transfer protein (LTP) family protein	-1.08854	1.00124e-10
10069	CATMA2A13650	AT2G14890	AGP9 (ARABINOGALACTAN PROTEIN 9)	-1.48593	0
10087	CATMA2A13890	AT2G15050	LTP; lipid binding	-0.98355	3.34953e-08
10130	CATMA2A14525	AT2G15620	NIR1 (NITRITE REDUCTASE); ferredoxin-nitrate reductase	-1.16118	0
10260	CATMA2A15980	AT2G17240	unknown protein	-0.675159	0.0335753
10350	CATMA2A16860	AT2G18193	AAA-type ATPase family protein	-0.701689	0.0123867
10372	CATMA2A17060	AT2G18400	ribosomal protein L6 family protein	-0.668485	0.0429057
10515	CATMA2A18220	AT2G19680	hydrogen ion transporting ATP synthase, rotational mechanism / hydrogen ion transporting ATPase, rotational mechanism	-0.690433	0.0189929
10521	CATMA2A18260	AT2G19720	RPS15AB (ribosomal protein S15A B); structural constituent of ribosome	-0.862571	1.35565e-05
10523	CATMA2A18280	AT2G19740	60S ribosomal protein L31 (RPL31A)	-0.735743	0.00326775
10524	CATMA2A18290	AT2G19750	40S ribosomal protein S30 (RPS30A)	-1.21089	0
10590	CATMA2A18940	AT2G20450	60S ribosomal protein L14 (RPL14A)	-1.38389	0
10600	CATMA2A19030	AT2G20530	ATPHB6 (PROHIBITIN 6)	-0.750955	0.00176771
10623	CATMA2A19280	AT2G20724	pseudogene	-1.09735	6.16147e-11
10635	CATMA2A19400	AT2G20820	unknown protein	-0.822629	8.33666e-05
10719	CATMA2A20250	AT2G21580	40S ribosomal protein S25 (RPS25B)	-1.10883	3.08074e-11
10735	CATMA2A20405	AT2G21790	R1/RIBONUCLEOTIDE REDUCTASE, REDUCTASE PROTEIN R1; ribonucleoside-diphosphate reductase	-1.01508	6.18458e-09
10768	CATMA2A20720	AT2G22170	lipid-associated family protein	-1.24337	0
10773	CATMA2A20770	AT2G22230	beta-hydroxyacyl-ACP dehydratase, putative	-1.07244	2.54161e-10
10812	CATMA2A21165	AT2G22670	IAA8 (indoleacetic acid-induced protein 8)	-0.700664	0.0128819
10909	CATMA2A22260	AT2G23930	SNRNP-G (PROBABLE SMALL NUCLEAR RIBONUCLEOPROTEIN G)	-1.20366	0
11095	CATMA2A24240	AT2G25840	OVA4 (OVULE ABORTION 4); ATP binding / aminoacyl-tRNA ligase	-0.865683	1.1727e-05
11209	CATMA2A25410	AT2G27040	AGO4 (ARGONAUTE 4)	-0.720332	0.00601609
11249	CATMA2A25830	AT2G27420	cysteine proteinase, putative	-0.722058	0.00562201
11261	CATMA2A25950	AT2G27510	ATFD3 (FERREDOXIN 3); electron carrier	-0.81999	9.37294e-05
11286	CATMA2A26255	AT2G27840	HDT4 (histone deacetylase 13)	-0.793759	0.000294465
11296	CATMA2A26360	AT2G27970	CKS2 (CDK-SUBUNIT 2); cyclin-dependent protein kinase	-1.0704	2.84968e-10
11300	CATMA2A26390	AT2G28000	CPN60A (chloroplast / 60 kDa chaperonin alpha subunit); ATP binding / protein binding / unfolded protein binding	-1.13302	7.70184e-12
11356	CATMA2A27020	AT2G28600	ATP binding / ATP-dependent helicase/ nucleic acid binding	-0.71667	0.00694293
11364	CATMA2A27080	AT2G28670	disease resistance-responsive family protein / fibroin-related, unknown protein	-0.718523	0.00645796
11371	CATMA2A27150	AT2G28740	HIS4 (Histone H4)	-1.4857	0
11373	CATMA2A27200	AT2G28790	osmotin-like protein, putative	-0.840665	3.70847e-05
11376	CATMA2A27220	AT2G28820	structural constituent of ribosome	-1.06408	4.08197e-10
11383	CATMA2A27290	AT2G28900	OEP16 (OUTER ENVELOPE PROTEIN 16); protein translocase	-1.15294	0
11388	CATMA2A27340	AT2G28950	ATEXPA6 (ARABIDOPSIS THALIANA EXPANSIN A6)	-1.06445	3.92794e-10
11434	CATMA2A27930	AT2G29570	PCNA2 (PROLIFERATING CELL NUCLEAR 2); DNA binding / DNA polymerase processivity factor, enolase, putative	-0.811879	0.000134039
11439	CATMA2A28010	AT2G29630	Encodes ThiC involved in thiamine biosynthesis. Translation of ThiC is regulated by a riboswitch in the 3p of untranslated region of the messenger RNA.	-0.905933	1.71937e-06
11483	CATMA2A28480	AT2G30200	[acyl-carrier-protein] S-malonyltransferase/ transferase	-0.723439	0.0053247
11544	CATMA2A29072	AT2G30860	ATGSTF9 (Arabidopsis thaliana Glutathione S-transferase (class phi) 9)	-1.01591	5.91501e-09
11600	CATMA2A29600	AT2G31370	DNA binding / transcription factor	-0.722259	0.00557787
11613	CATMA2A29730	AT2G31490	unknown protein	-0.896184	2.75831e-06
11618	CATMA2A29810	AT2G31560	unknown protein	-0.731963	0.00379976
11669	CATMA2A30340	AT2G32060	40S ribosomal protein S12 (RPS12C)	-1.57691	0
11677	CATMA2A30460	AT2G32180	PTAC18 (PLASTID TRANSCRIPTIONALLY ACTIVE18)	-1.59209	0
11720	CATMA2A30900	AT2G32650	unknown protein, unknown protein	-1.50999	0
11724	CATMA2A30950	AT2G32690	pseudogene	-1.21008	0
11727	CATMA2A30970	AT2G32720	B5 #4 (cytochrome b5 family protein #4); heme binding / transition metal ion binding	-0.777839	0.000579835
11777	CATMA2A31330	AT2G33180	unknown protein	-0.860728	1.47678e-05
11781	CATMA2A31360	AT2G33210	chaperonin, putative	-0.814637	0.000118734
11794	CATMA2A31490	AT2G33330	33 kDa secretory protein-related	-1.039	1.6636e-09
11798	CATMA2A31530	AT2G33370	60S ribosomal protein L23 (RPL23B)	-0.903822	1.9055e-06
11841	CATMA2A31980	AT2G33790	pollen Ole e 1 allergen and extensin family protein	-0.682787	0.0252986
11902	CATMA2A32620	AT2G34480	60S ribosomal protein L18A (RPL18aB)	-0.958096	1.26118e-07
11903	CATMA2A32630	AT2G34490	CYP710A2 (cytochrome P450, family 710, subfamily A, polypeptide 2); C-22 sterol desaturase/ oxygen binding	-1.02029	4.65961e-09
11905	CATMA2A32650	AT2G34510	unknown protein	-0.876251	7.14123e-06
11959	CATMA2A33160	AT2G35040	AICARFT/IMPCHase bienzyme family protein	-0.686661	0.0218863
11966	CATMA2A33260	AT2G35120	glycine cleavage system H protein, mitochondrial, putative	-0.936251	3.83143e-07
12066	CATMA2A34350	AT2G36160	40S ribosomal protein S14 (RPS14A)	-0.741786	0.00256371
12072	CATMA2A34425	AT2G36230	APG10 (ALBINO AND PALE GREEN 10); 1-(5-phosphoribosyl)-5-[(5- phosphoribosylamino)methylideneamino]imidazole-4- carboxamide isomerase	-0.727514	0.00453361
12074	CATMA2A34435	AT2G36250	FTSZ2-1 (FtsZ homolog 2-1); structural molecule	-0.678964	0.0291648
12107	CATMA2A34770	AT2G36530	LOS2 (Low expression of osmotically responsive genes 1); phosphopyruvate hydratase	-0.992368	2.09952e-08
12114	CATMA2A34850	AT2G36620	RPL24A (RIBOSOMAL PROTEIN L24); structural constituent of ribosome	-1.21564	0
12132	CATMA2A35085	AT2G36830	GAMMA-TIP (Tonoplast intrinsic protein (TIP) gamma); water channel	-0.980101	4.01651e-08
12161	CATMA2A35380	AT2G37080	myosin heavy chain-related	-0.697598	0.0144796
12189	CATMA2A35670	AT2G37400	chloroplast lumen common family protein	-0.882917	5.20723e-06
12197	CATMA2A35750	AT2G37470	histone H2B, putative	-0.923677	7.18227e-07
12211	CATMA2A35880	AT2G37600	60S ribosomal protein L36 (RPL36A)	-1.01927	4.92918e-09
12305	CATMA2A36820	AT2G38540	LP1 (nonspecific lipid transfer protein 1)	-0.761837	0.00113083
12306	CATMA2A36830	AT2G38550	unknown protein	-0.729528	0.00418581
12325	CATMA2A37026	AT2G38750	ANNAT4 (ANNEXIN 4, ANNEXIN ARABIDOPSIS 4); calcium ion binding / calcium-dependent phospholipid binding	-0.721572	0.00573031
12395	CATMA2A37735	AT2G39460	ATRPL23A (RIBOSOMAL PROTEIN L23A); RNA binding / structural constituent of ribosome	-0.682394	0.0256718
12399	CATMA2A37770	AT2G39500	unknown protein	-0.700383	0.0130208
12412	CATMA2A37920	AT2G39670	radical SAM domain-containing protein	-0.71231	0.00822663
12493	CATMA2A38640	AT2G40360	transducin family protein / WD-40 repeat family protein	-0.736498	0.00317039
12534	CATMA2A39090	AT2G40770	SNF2 domain-containing protein / helicase domain-containing protein / zinc finger (C3HC4 type RING finger) family protein, unknown protein	-0.959176	1.19301e-07
12626	CATMA2A40030	AT2G41650	unknown protein	-1.38508	0
12735	CATMA2A41170	AT2G42740	RPL16A (ribosomal protein large subunit 16A); structural constituent of ribosome	-0.696609	0.0150344
12800	CATMA2A41775	AT2G43360	BIO2 (BIOTIN AUXOTROPH 2); biotin synthase	-0.89023	3.67269e-06
12810	CATMA2A41860	AT2G43460	60S ribosomal protein L38 (RPL38A)	-0.723753	0.00525939
12820	CATMA2A41970	AT2G43550	trypsin inhibitor, putative	-1.33805	0
12841	CATMA2A42163	AT2G43750	OASB (CYSTEINE SYNTHASE 1); cysteine synthase	-0.827331	6.76048e-05
12844	CATMA2A42180	AT2G43780	unknown protein	-0.709225	0.00927066
12868	CATMA2A42480	AT2G44040	dihydrodipicolinate reductase family protein	-0.756486	0.00140972
12876	CATMA2A42540	AT2G44120	60S ribosomal protein L7 (RPL7C)	-0.886528	4.38404e-06
12926	CATMA2A43120	AT2G44650	CHL-CPN10 (chloroplast chaperonin 10)	-0.846787	2.80633e-05
12948	CATMA2A43320	AT2G44860	60S ribosomal protein L24, putative	-0.745269	0.00222718
13007	CATMA2A43870	AT2G45470	FLA8 (Arabinogalactan protein 8)	-1.52418	0
13175	CATMA2A45550	AT2G47110	UBQ6 (ubiquitin 6); protein binding, unknown protein	-0.744209	0.00232479
13232	CATMA2A46040	AT2G47610	60S ribosomal protein L7A (RPL7aA)	-1.04149	1.44795e-09
13322	CATMA2B06590	AT2G07783	pseudogene	-0.710795	0.00872422
13501	CATMA2B27340	AT2G28950	ATEXPA6 (ARABIDOPSIS THALIANA EXPANSIN A6)	-1.071	2.69564e-10
13533	CATMA2B30460	AT2G32180	PTAC18 (PLASTID TRANSCRIPTIONALLY ACTIVE18)	-1.09268	7.70184e-11
13602	CATMA2B41860	AT2G43460	60S ribosomal protein L38 (RPL38A)	-0.961374	1.06524e-07
13637	CATMA2C47009	AT2G01520	major latex protein-related / MLP-related	-0.739969	0.00275821
13818	CATMA2C47187	AT2G15050	LTP; lipid binding	-0.828805	6.32938e-05
13888	CATMA2C47257	AT2G17975	zinc finger (Ran-binding) family protein, unknown protein	-0.778045	0.000574799
13957	CATMA2C47325	AT2G20490	EDA27/NOP10 (embryo sac development arrest 27); RNA binding	-0.953603	1.5882e-07
14049	CATMA2C47417	AT2G25210	60S ribosomal protein L39 (RPL39A)	-1.05584	6.46954e-10
14085	CATMA2C47453	AT2G27402	unknown protein	-1.75822	0
14091	CATMA2C47459	AT2G27710	60S acidic ribosomal protein P2 (RPP2B)	-1.41519	0
14092	CATMA2C47460	AT2G27720	60S acidic ribosomal protein P2 (RPP2A)	-0.83076	5.79833e-05
14123	CATMA2C47491	AT2G29530	TIM10 (Arabidopsis thaliana translocase inner membrane subunit 10)	-1.12757	7.70184e-12
14147	CATMA2C47515	AT2G30860	ATGSTF9 (Arabidopsis thaliana Glutathione S-transferase (class phi) 9)	-0.703105	0.0117327
14226	CATMA2C47594	AT2G34510	unknown protein	-0.716424	0.00700966
14248	CATMA2C47616	AT2G36170	ubiquitin extension protein 2 (UBQ2) / 60S ribosomal protein L40 (RPL40A)	-0.770344	0.000794103
14257	CATMA2C47625	AT2G36830	GAMMA-TIP (Tonoplast intrinsic protein (TIP) gamma); water channel	-1.24954	0
14266	CATMA2C47633	AT2G37270	ATRPS5B (RIBOSOMAL PROTEIN 5B); structural constituent of ribosome	-0.941726	2.90675e-07
14270	CATMA2C47637	AT2G37470	histone H2B, putative	-1.02291	4.03576e-09
14285	CATMA2C47652	AT2G38540	LP1 (nonspecific lipid transfer protein 1)	-0.778552	0.000562654
14295	CATMA2C47662	AT2G39390	60S ribosomal protein L35 (RPL35B)	-0.89467	2.96715e-06
14299	CATMA2C47666	AT2G39460	ATRPL23A (RIBOSOMAL PROTEIN L23A); RNA binding / structural constituent of ribosome	-0.732827	0.00367114
14308	CATMA2C47675	AT2G39900	LIM domain-containing protein	-0.781313	0.000500689
14425	CATMA2C47791	AT2G46390	unknown protein, unknown protein	-0.725619	0.00488626
14427	CATMA2C47793	AT2G46540	unknown protein	-0.693481	0.0169277
14639	CATMA2D00615	AT2G02100	LCR69/PDF2.2 (Low-molecular-weight cysteine-rich 69); protease inhibitor	-0.84936	2.49457e-05
14640	CATMA2D00616	AT2G02130	LCR68/PDF2.3 (Low-molecular-weight cysteine-rich 68); protease inhibitor	-1.1926	0
14781	CATMA3A00137	AT3G01120	MTO1 (METHIONINE OVERACCUMULATION 1)	-0.675536	0.0331109
14788	CATMA3A00185	AT3G01190	peroxidase 27 (PER27) (P27) (PRXR7)	-1.62835	0
14817	CATMA3A00420	AT3G01440	oxygen evolving enhancer 3 (PsbQ) family protein	-1.17909	0
14948	CATMA3A01600	AT3G02640	unknown protein	-0.888083	4.07019e-06
14973	CATMA3A01815	AT3G02885	GASA5 (GAST1 PROTEIN HOMOLOG 5)	-0.675928	0.0326351
15068	CATMA3A02620	AT3G03710	RIF10 (RESISTANT TO INHIBITION WITH FSM 10); 3p-5p-exoribonuclease/ RNA binding / nucleic acid binding	-0.847877	2.66988e-05
15077	CATMA3A02720	AT3G03780	AtMS2 (Arabidopsis thaliana methionine synthase 2); 5-methyltetrahydropteroyltriglutamate-homocysteine S-methyltransferase	-0.948774	2.03244e-07
15088	CATMA3A02890	AT3G03920	Gar1 RNA-binding region family protein	-1.21515	0
15092	CATMA3A02930	AT3G03960	chaperonin, putative	-0.767501	0.000894046
15116	CATMA3A03180	AT3G04230	40S ribosomal protein S16 (RPS16B)	-0.768864	0.000844707
15124	CATMA3A03260	AT3G04290	ATLTL1/LTL1 (LI-TOLERANT LIPASE 1); carboxylic ester hydrolase	-1.37024	0
15133	CATMA3A03370	AT3G04400	EMB2171 (EMBRYO DEFECTIVE 2171); structural constituent of ribosome	-0.964202	9.20447e-08
15179	CATMA3A03860	AT3G04840	40S ribosomal protein S3A (RPS3aA)	-1.06455	3.92794e-10
15200	CATMA3A04070	AT3G05060	SAR DNA-binding protein, putative	-0.838141	4.15792e-05
15253	CATMA3A04590	AT3G05560	60S ribosomal protein L22-2 (RPL22B)	-0.973296	5.7371e-08
15255	CATMA3A04615	AT3G05590	RPL18 (RIBOSOMAL PROTEIN L18); structural constituent of ribosome	-1.16647	0
15259	CATMA3A04650	AT3G05625	binding	-0.923203	7.35325e-07
15272	CATMA3A04770	AT3G05730	unknown protein	-0.683653	0.024494
15288	CATMA3A04913	AT3G05880	RCI2A (RARE-COLD-INDUCIBLE 2A)	-1.06098	4.85216e-10
15292	CATMA3A04940	AT3G05910	pectinacetylesterase, putative	-0.702072	0.0122063
15320	CATMA3A05210	AT3G06145	unknown protein	-0.788974	0.00036147
15337	CATMA3A05390	AT3G06310	NADH-ubiquinone oxidoreductase 19 kDa subunit (NDUFA8) family protein	-0.791922	0.000318621
15372	CATMA3A05760	AT3G06610	DNA-binding enhancer protein-related	-0.877432	6.75347e-06
15387	CATMA3A05950	AT3G06730	thioredoxin family protein	-0.90771	1.57657e-06
15389	CATMA3A05990	AT3G06770	glycoside hydrolase family 28 protein / polygalacturonase (pectinase) family protein	-1.10414	3.85092e-11
15411	CATMA3A06210	AT3G07010	pectate lyase family protein	-0.721991	0.00563696
15450	CATMA3A06560	AT3G07320	glycosyl hydrolase family 17 protein	-0.703502	0.0115556
15493	CATMA3A06980	AT3G07720	kelch repeat-containing protein	-0.883829	4.98607e-06
15499	CATMA3A07040	AT3G07770	ATP binding	-0.82132	8.83601e-05
15509	CATMA3A07170	AT3G07910	unknown protein	-0.952756	1.65859e-07
15533	CATMA3A07410	AT3G08590	2,3-biphosphoglycerate-independent phosphoglycerate mutase, putative / phosphoglyceromutase, putative	-0.715783	0.00718716
15550	CATMA3A07570	AT3G08770	LTP6 (Lipid transfer protein 6); lipid binding	-1.50494	0
15637	CATMA3A08490	AT3G09630	60S ribosomal protein L4/L1 (RPL4A)	-0.720832	0.00589922
15657	CATMA3A08690	AT3G09820	ADK1 (ADENOSINE KINASE 1)	-1.34782	0
15724	CATMA3A09520	AT3G10520	AHB2 (NON-SYMBIOTIC HAEMOGLOBIN 2)	-1.15973	0
15735	CATMA3A09650	AT3G10610	40S ribosomal protein S17 (RPS17C)	-1.13409	7.70184e-12
15743	CATMA3A09720	AT3G10690	DNA gyrase subunit A family protein	-0.730026	0.00410379
15762	CATMA3A09920	AT3G10860	ubiquinol-cytochrome C reductase complex ubiquinone-binding protein, putative / ubiquinol-cytochrome C reductase complex 8.2 kDa protein, putative	-0.781576	0.000495132
15769	CATMA3A09990	AT3G10940	protein phosphatase-related	-1.06829	3.15775e-10
15824	CATMA3A10466	AT3G11500	small nuclear ribonucleoprotein G, putative / snRNP-G, putative / Sm protein G, putative	-1.10696	3.08074e-11
15825	CATMA3A10470	AT3G11510	40S ribosomal protein S14 (RPS14B)	-1.028	3.04993e-09
15884	CATMA3A11050	AT3G12110	ACT11 (ACTIN-11); structural constituent of cytoskeleton	-0.861135	1.44919e-05
15934	CATMA3A11570	AT3G12610	DRT100 (DNA-DAMAGE REPAIR/TOLERATION 100); protein binding	-1.10314	3.85092e-11
15967	CATMA3A11910	AT3G12930	unknown protein	-0.988295	2.6063e-08
16037	CATMA3A12620	AT3G13470	chaperonin, putative	-1.11535	2.31055e-11
16042	CATMA3A12660	AT3G13520	AGP12 (ARABINOGALACTAN PROTEIN 12)	-1.65323	0
16123	CATMA3A13480	AT3G14210	ESM1 (EPITHIOSPECIFIER MODIFIER 1); carboxylic ester hydrolase	-0.982048	3.62603e-08
16134	CATMA3A13580	AT3G14310	ATPME3 (Arabidopsis thaliana pectin methylesterase 3)	-0.872693	8.44433e-06
16197	CATMA3A14350	AT3G15000	unknown protein	-1.01179	7.39377e-09
16309	CATMA3A15500	AT3G16080	60S ribosomal protein L37 (RPL37C)	-1.33908	0
16339	CATMA3A15780	AT3G16370	GDSL-motif lipase/hydrolase family protein	-0.7782	0.000571062
16346	CATMA3A15890	AT3G16470	JR1 (Jacalin lectin family protein)	-0.707299	0.00998585
16415	CATMA3A16580	AT3G17170	RFC3 (REGULATOR OF FATTY-ACID COMPOSITION 3); structural constituent of ribosome	-0.838187	4.14916e-05
16437	CATMA3A16820	AT3G17390	MTO3 (S-adenosylmethionine synthase 3); methionine adenosyltransferase	-0.727266	0.00457826
16482	CATMA3A17290	AT3G17790	ATACP5 (acid phosphatase 5); acid phosphatase/ protein serine/threonine phosphatase	-0.782807	0.000469975
16499	CATMA3A17460	AT3G18000	NMT1 (N-METHYLTRANSFERASE 1); phosphoethanolamine N-methyltransferase, unknown protein	-1.42568	0
16512	CATMA3A17620	AT3G18130	guanine nucleotide-binding family protein / activated protein kinase C receptor (RACK1)	-1.27102	0
16563	CATMA3A18210	AT3G18600	DEAD/DEAH box helicase, putative	-0.81491	0.000117311
16571	CATMA3A18290	AT3G18680	aspartate/glutamate/uridylate kinase family protein	-0.697554	0.0145038
16577	CATMA3A18350	AT3G18740	60S ribosomal protein L30 (RPL30C)	-1.1607	0
16683	CATMA3A19345	AT3G19710	BCAT4 (BRANCHED-CHAIN AMINOTRANSFERASE4); catalytic/ methionine-oxo-acid transaminase, IKU2 (HAIKU2); ATP binding / protein kinase	-0.753834	0.00157159
16720	CATMA3A19675	AT3G20050	ATTCP-1 (Arabidopsis thaliana T-complex protein 1 alpha subunit); ATP binding / protein binding / unfolded protein binding	-0.910973	1.34402e-06
16749	CATMA3A20015	AT3G20330	aspartate carabmoyltransferase, chloroplast / aspartate transcarbamylase / ATCase (PYRB)	-0.700903	0.0127649
16753	CATMA3A20050	AT3G20370	meprin and TRAF homology domain-containing protein / MATH domain-containing protein	-0.820383	9.211e-05
16785	CATMA3A20400	AT3G20680	unknown protein, histone H2A, putative	-1.19386	0
17050	CATMA3A23320	AT3G23390	60S ribosomal protein L36a/L44 (RPL36aA)	-1.23973	0
17057	CATMA3A23380_N	AT3G23450	pseudogene	-0.765508	0.000971287
17088	CATMA3A23770	AT3G23810	SAHH2 (S-ADENOSYL-L-HOMOCYSTEINE (SAH) HYDROLASE 2); adenosylhomocysteinase	-1.14117	7.70184e-12
17090	CATMA3A23790	AT3G23830	GR-RBP4/GRP4 (GLYCINE-RICH RNA-BINDING PROTEIN 4); RNA binding	-1.16078	0
17100	CATMA3A23925	AT3G23990	HSP60 (Heat shock protein 60); ATP binding / protein binding / unfolded protein binding	-0.81384	0.000122972
17103	CATMA3A23950	AT3G24030	hydroxyethylthiazole kinase family protein, disease resistance-responsive family protein	-0.720369	0.00600751
17367	CATMA3A26860	AT3G27060	TSO2 (TSO2); ribonucleoside-diphosphate reductase	-0.860376	1.50112e-05
17477	CATMA3A28100	AT3G28270	unknown protein	-1.20602	0
17750	CATMA3A33374	AT3G33002	pseudogene	-0.954412	1.52381e-07
17751	CATMA3A33376	AT3G33004	pseudogene	-0.900705	2.21678e-06
17879	CATMA3A36645	AT3G43810	CAM7 (CALMODULIN 7); calcium ion binding	-0.719692	0.00616901
17940	CATMA3A37500	AT3G44590	60S acidic ribosomal protein P2 (RPP2D)	-1.14765	0
18052	CATMA3A39005	AT3G45980	histone H2B	-0.846603	2.83001e-05
18074	CATMA3A39340	AT3G46320	histone H4	-1.61557	0
18092	CATMA3A39630	AT3G46560	TIM9 (EMBRYO DEFECTIVE 2474); protein translocase	-1.17697	0
18160	CATMA3A40370	AT3G47370	40S ribosomal protein S20 (RPS20B)	-1.06451	3.92794e-10
18176	CATMA3A40515	AT3G47520	MDH (malate dehydrogenase); malate dehydrogenase	-0.769519	0.000821934
18202	CATMA3A40860	AT3G47833	unknown protein	-0.841612	3.55242e-05
18291	CATMA3A41710	AT3G48720	transferase family protein	-1.13153	7.70184e-12
18292	CATMA3A41720	AT3G48730	GSA2 (GLUTAMATE-1-SEMIALDEHYDE 2,1-AMINOMUTASE 2); glutamate-1-semialdehyde 2,1-aminomutase	-1.14458	0
18312	CATMA3A41910	AT3G48930	EMB1080 (EMBRYO DEFECTIVE 1080); structural constituent of ribosome	-1.02664	3.28869e-09
18322	CATMA3A42030	AT3G49040	F-box family protein	-0.896375	2.73304e-06
18378	CATMA3A42710	AT3G49670	BAM2 (big apical meristem 2); ATP binding / protein serine/threonine kinase	-0.863641	1.28976e-05
18451	CATMA3A43500	AT3G50440	hydrolase, unknown protein	-0.937608	3.57851e-07
18475	CATMA3A43687	AT3G50685	unknown protein	-0.820746	9.06367e-05
18528	CATMA3A44190	AT3G51190	60S ribosomal protein L8 (RPL8B)	-0.687963	0.0208429
18642	CATMA3A45300	AT3G52360	unknown protein	-0.732513	0.00371736
18667	CATMA3A45520	AT3G52580	40S ribosomal protein S14 (RPS14C)	-0.866387	1.13475e-05
18674	CATMA3A45650	AT3G52720	carbonic anhydrase family protein	-0.845763	2.9406e-05
18694	CATMA3A45870	AT3G52930	fructose-bisphosphate aldolase, putative	-0.743099	0.0024314
18706	CATMA3A45970	AT3G53020	STV1 (SHORT VALVE1); structural constituent of ribosome	-1.15533	0
18778	CATMA3A46380	AT3G53430	60S ribosomal protein L12 (RPL12B)	-0.932774	4.56211e-07
18804	CATMA3A46520_N	AT3G53560	chloroplast lumen common family protein	-0.709533	0.00916078
18824	CATMA3A46680	AT3G53730	histone H4	-1.24097	0
18825	CATMA3A46690	AT3G53740	60S ribosomal protein L36 (RPL36B)	-0.768706	0.000850286
18833	CATMA3A46780	AT3G53830	regulator of chromosome condensation (RCC1) family protein / UVB-resistance protein-related	-0.687053	0.0215668
18834	CATMA3A46790	AT3G53840	protein kinase family protein	-1.06937	3.00372e-10
18836	CATMA3A46820	AT3G53870	40S ribosomal protein S3 (RPS3B)	-0.675401	0.0332766
18838	CATMA3A46850	AT3G53900	uracil phosphoribosyltransferase, putative / UMP pyrophosphorylase, putative / UPRTase, putative	-0.919174	8.97734e-07
18858	CATMA3A47050	AT3G54090	pfkB-type carbohydrate kinase family protein	-0.866293	1.13974e-05
18901	CATMA3A47415	AT3G54470	uridine 5p-monophosphate synthase / UMP synthase (PYRE-F) (UMPS)	-1.09886	5.39129e-11
18914	CATMA3A47505	AT3G54560	histone H2A.F/Z	-1.35632	0
18916	CATMA3A47520	AT3G54580	proline-rich extensin-like family protein	-0.852203	2.18942e-05
18917	CATMA3A47540	AT3G54600	DJ-1 family protein	-0.913596	1.18173e-06
18934	CATMA3A47670	AT3G54750	unknown protein	-0.781382	0.000499231
18966	CATMA3A48010	AT3G55010	phosphoribosylformylglycinamidine cyclo-ligase, chloroplast / phosphoribosyl-aminoimidazole synthetase / AIR synthase (PUR5)	-0.740997	0.00264644
18990	CATMA3A48290	AT3G55280	60S ribosomal protein L23A (RPL23aB)	-1.08055	1.54037e-10
19060	CATMA3A49030	AT3G56070	ROC2 (rotamase CyP 2)	-1.1806	0
19093	CATMA3A49310	AT3G56340	40S ribosomal protein S26 (RPS26C)	-0.827933	6.58113e-05
19143	CATMA3A49900	AT3G56910	PSRP5 (PLASTID-SPECIFIC 50S RIBOSOMAL PROTEIN 5)	-0.820607	9.11995e-05
19168	CATMA3A50145	AT3G57150	NAP57 (ARABIDOPSIS THALIANA HOMOLOGUE OF NAP57)	-1.00014	1.38633e-08
19327	CATMA3A51840	AT3G58830	haloacid dehalogenase (HAD) superfamily protein	-0.690978	0.0186065
19339	CATMA3A52020	AT3G58990	aconitase C-terminal domain-containing protein	-1.11184	2.31055e-11
19400	CATMA3A52680	AT3G59650	mitochondrial ribosomal protein L51/S25/CI-B8 family protein	-0.842377	3.43105e-05
19413	CATMA3A52860	AT3G59840	unknown protein	-1.0599	5.16023e-10
19448	CATMA3A53270	AT3G60245	60S ribosomal protein L37a (RPL37aC)	-1.38533	0
19530	CATMA3A54270	AT3G61100	unknown protein	-0.893343	3.16274e-06
19583	CATMA3A54770	AT3G61640	AGP20 (ARABINOGALACTAN PROTEIN 20)	-0.994022	1.92238e-08
19595	CATMA3A54930	AT3G61770	unknown protein	-1.00982	8.23327e-09
19600	CATMA3A54980	AT3G61820	aspartyl protease family protein	-0.819976	9.3786e-05
19629	CATMA3A55250	AT3G62110	glycoside hydrolase family 28 protein / polygalacturonase (pectinase) family protein	-0.764517	0.00101208
19657	CATMA3A55530	AT3G62400	unknown protein	-0.810419	0.000142902
19664	CATMA3A55700	AT3G62530	PBS lyase HEAT-like repeat-containing protein	-0.904466	1.84667e-06
19665	CATMA3A55720	AT3G62550	universal stress protein (USP) family protein	-0.799795	0.000226984
19687	CATMA3A55960	AT3G62790	NADH-ubiquinone oxidoreductase-related	-0.726353	0.00474661
19725	CATMA3A56350	AT3G63160	unknown protein	-1.41907	0
19834	CATMA3C57003	AT3G01130	unknown protein	-0.71398	0.00770976
19846	CATMA3C57015	AT3G02020	aspartate kinase, lysine-sensitive, putative	-0.955178	1.46512e-07
19909	CATMA3C57077	AT3G05020	ACP1 (ACYL CARRIER PROTEIN 1)	-0.731864	0.00381464
19934	CATMA3C57102	AT3G06680	60S ribosomal protein L29 (RPL29B)	-0.99114	2.24124e-08
19943	CATMA3C57111	AT3G07110	60S ribosomal protein L13A (RPL13aA)	-1.01699	5.57613e-09
19956	CATMA3C57124	AT3G08520	60S ribosomal protein L41 (RPL41D)	-1.09251	7.70184e-11
19966	CATMA3C57134	AT3G09440	heat shock cognate 70 kDa protein 3 (HSC70-3) (HSP70-3)	-0.681321	0.026719
20077	CATMA3C57244	AT3G16780	60S ribosomal protein L19 (RPL19B)	-0.730182	0.00407844
20081	CATMA3C57248	AT3E17620	EUGENE prediction	-0.754365	0.00153783
20103	CATMA3C57270	AT3G18410	NADH-ubiquinone oxidoreductase-related	-0.71153	0.00847927
20115	CATMA3C57282	AT3G19710	BCAT4 (BRANCHED-CHAIN AMINOTRANSFERASE4); catalytic/ methionine-oxo-acid transaminase	-0.902568	2.02522e-06
20153	CATMA3C57320	AT3G22231	PCC1 (PATHOGEN AND CIRCADIAN CONTROLLED 1)	-1.59598	0
20159	CATMA3C57326	AT3G22600	protease inhibitor/seed storage/lipid transfer protein (LTP) family protein	-0.926296	6.3055e-07
20251	CATMA3C57418	AT3G27280	ATPHB4 (PROHIBITIN 4)	-0.740733	0.0026747
20252	CATMA3C57419	AT3G27360	histone H3	-1.24141	0
20280	CATMA3C57447	AT3G28900	60S ribosomal protein L34 (RPL34C)	-1.76301	No
20375	CATMA3C57541	AT3G44010	40S ribosomal protein S29 (RPS29B)	-1.09029	9.24221e-11
20443	CATMA3C57607	AT3G46940	deoxyuridine 5p-triphosphate nucleotidohydrolase family	-1.00136	1.29853e-08
20553	CATMA3C57717	AT3G52600	ATCWINV2 (ARABIDOPSIS THALIANA CELL WALL INVERTASE 2); hydrolase, hydrolyzing O-glycosyl compounds, UBQ1 (EARLY-RESPONSIVE TO DEHYDRATION 16, UBIQUITIN EXTENSION PROTEIN 1); protein binding	-0.727924	0.0044605
20559	CATMA3C57723	AT3G52720	carbonic anhydrase family protein	-1.44834	0
20577	CATMA3C57740	AT3G53190	pectate lyase family protein	-1.01154	7.50159e-09
20614	CATMA3C57777	AT3G53560	chloroplast lumen common family protein	-0.768572	0.000855055
20625	CATMA3C57787_N	AT3G53890	40S ribosomal protein S21 (RPS21B)	-1.06113	4.77514e-10
20632	CATMA3C57794	AT3G54590	ATHRGP1 (ATHRGP1); structural constituent of cell wall	-0.745402	0.00221526
20653	CATMA3C57815	AT3G56020	60S ribosomal protein L41 (RPL41G)	-1.16062	0
20699	CATMA3C57861	AT3G58700	60S ribosomal protein L11 (RPL11B)	-0.790193	0.000343111
20716	CATMA3C57877	AT3G59540	60S ribosomal protein L38 (RPL38B)	-0.892595	3.27863e-06
20736	CATMA3C57897	AT3G61110	ARS27A (ARABIDOPSIS RIBOSOMAL PROTEIN S27); structural constituent of ribosome	-0.802418	0.00020259
20828	CATMA3C57989	AT3G23450	pseudogene	-0.670821	0.0393863
21052	CATMA3D02913	AT3G10090	40S ribosomal protein S28 (RPS28A)	-0.752249	0.00167682
21067	CATMA3D02946	AT3G22230	60S ribosomal protein L27 (RPL27B)	-0.966685	8.09386e-08
21097	CATMA3D03032	AT3G46030	histone H2B, putative	-0.787822	0.000379693
21103	CATMA3D03044	AT3G49010	ATBBC1 (breast basic conserved 1)	-0.721708	0.00569986
21160	CATMA4A00105	AT4G00100	ATRPS13A (RIBOSOMAL PROTEIN S13A); structural constituent of ribosome	-0.786243	0.000406133
21192	CATMA4A00470	AT4G00400	phospholipid/glycerol acyltransferase family protein	-0.734009	0.00350206
21232	CATMA4A00880	AT4G00810	60S acidic ribosomal protein P1 (RPP1B)	-1.30337	0
21342	CATMA4A02145	AT4G01900	GLB1 (glutamine synthetase B1)	-0.849009	2.53507e-05
21444	CATMA4A03140	AT4G02790	GTP-binding family protein	-0.75215	0.0016836
21468	CATMA4A03380	AT4G03060	AOP2 (ALKENYL HYDROXALKYL PRODUCING 2); oxidoreductase, acting on paired donors, with incorporation or reduction of molecular oxygen, 2-oxoglutarate as one donor, and incorporation of one atom each of oxygen into both donors	-0.73912	0.00285394
21493	CATMA4A03530_N	AT4G03210	XTH9 (XYLOGLUCAN ENDOTRANSGLUCOSYLASE/HYDROLASE 9); hydrolase, acting on glycosyl bonds	-0.942575	2.7846e-07
21620	CATMA4A05400	AT4G04830	methionine sulfoxide reductase domain-containing protein / SeIR domain-containing protein	-0.877219	6.8219e-06
21627	CATMA4A05470	AT4G04890	PDF2 (PROTODERMAL FACTOR2); DNA binding / transcription factor	-0.71365	0.00780956
21653	CATMA4A05770	AT5G08180	ribosomal protein L7Ae/L30e/S12e/Gadd45 family protein	-1.07332	2.38757e-10
21676	CATMA4A06050	AT4G05420	DDB1A (UV-damaged DNA-binding protein 1A); DNA binding	-1.03422	2.16422e-09
21679	CATMA4A06080	AT4G05450	adrenodoxin-like ferredoxin 2	-0.891574	3.44342e-06
21732	CATMA4A07910	AT4G08210	pentatricopeptide (PPR) repeat-containing protein	-0.785197	0.000424611
21819	CATMA4A09020	AT4G09040	RNA recognition motif (RRM)-containing protein	-0.855611	1.87139e-05
21834	CATMA4A09325	AT4G09320	NDPK1 (nucleoside diphosphate kinase 1); ATP binding / nucleoside diphosphate kinase	-1.01488	6.25389e-09
21864	CATMA4A09790	AT4G09730	DEAD/DEAH box helicase, putative	-0.891732	3.41731e-06
22068	CATMA4A12160	AT4G12030	bile acid:sodium symporter family protein	-0.837313	4.31656e-05
22109	CATMA4A12760	AT4G12600	ribosomal protein L7Ae/L30e/S12e/Gadd45 family protein	-1.30318	0
22121	CATMA4A12870	AT4G12730	FLA2 (FLA2)	-0.729845	0.00413351
22131	CATMA4A13020	AT4G12880	plastocyanin-like domain-containing protein	-1.11163	2.31055e-11
22136	CATMA4A13100	AT4G12970	unknown protein	-0.746854	0.00208865
22153	CATMA4A13270	AT4G13170	60S ribosomal protein L13A (RPL13aC)	-0.957803	1.28035e-07
22208	CATMA4A13955	AT4G13770	CYP83A1 (CYTOCHROME P450 83A1); oxygen binding	-1.20888	0
22214	CATMA4A14010	AT4G13840	transferase family protein	-0.81858	9.97647e-05
22216	CATMA4A14030	AT4G13850	ATGRP2 (GLYCINE-RICH RNA-BINDING PROTEIN 2)	-1.00942	8.41041e-09
22221	CATMA4A14130	AT4G13930	SHM4 (SERINE HYDROXYMETHYLTRANSFERASE 4); glycine hydroxymethyltransferase	-0.75453	0.00152743
22267	CATMA4A14640	AT4G14320	60S ribosomal protein L36a/L44 (RPL36aB)	-1.07329	2.38757e-10
22270	CATMA4A14660	AT4G14342	pre-mRNA splicing factor 10 kDa subunit, putative	-0.852403	2.16936e-05
22281	CATMA4A14790	AT4G14420	lesion inducing protein-related	-0.728909	0.0042898
22283	CATMA4A14810	AT4G14440	enoyl-CoA hydratase/isomerase family protein	-0.799288	0.000232009
22332	CATMA4A15350	AT4G14890	ferredoxin family protein	-0.708275	0.00961703
22345	CATMA4A15480	AT4G15000	60S ribosomal protein L27 (RPL27C)	-1.01625	5.80719e-09
22474	CATMA4A16880	AT4G16141	unknown protein	-0.805814	0.000174765
22506	CATMA4A17200	AT4G16390	chloroplastic RNA-binding protein P67, putative	-0.949371	1.97159e-07
22604	CATMA4A18370	AT4G17340	DELTA-TIP2/TIP2;2 (tonoplast intrinsic protein 2;2); water channel	-1.46479	0
22610	CATMA4A18440	AT4G17390	60S ribosomal protein L15 (RPL15B)	-0.960514	1.11361e-07
22689	CATMA4A19120_N	AT4G18100	60S ribosomal protein L32 (RPL32A)	-1.09615	6.16147e-11
22750	CATMA4A19855	AT4G18730	RPL16B (ribosomal protein L16B); structural constituent of ribosome	-0.911057	1.33849e-06
22830	CATMA4A20740	AT4G19530	disease resistance protein (TIR-NBS-LRR class), putative	-1.08385	1.30931e-10
22844	CATMA4A20925	AT4G19690	IRT1 (IRON-REGULATED TRANSPORTER 1); cadmium ion transporter/ iron ion transporter/ manganese ion transporter/ zinc ion transporter	-0.671565	0.0383257
23038	CATMA4A23655	AT4G21960	PRXR1 (peroxidase 42); peroxidase	-0.7864	0.000403413
23042	CATMA4A23680	AT4G22000	unknown protein	-0.849929	2.43038e-05
23078	CATMA4A24100	AT4G22380	ribosomal protein L7Ae/L30e/S12e/Gadd45 family protein	-0.784895	0.000430091
23086	CATMA4A24210	AT4G22490	protease inhibitor/seed storage/lipid transfer protein (LTP) family protein	-0.81687	0.0001076
23093	CATMA4A24300	AT4G22570	APT3 (ADENINE PHOSPHORIBOSYL TRANSFERASE 3); adenine phosphoribosyltransferase	-1.08253	1.38633e-10
23193	CATMA4A25500	AT4G23660	ATPPT1 (Arabidopsis thaliana polyprenyltransferase 1); prenyltransferase	-0.934129	4.26235e-07
23194	CATMA4A25510	AT4G23670	major latex protein-related / MLP-related	-2.00397	0
23195	CATMA4A25520	AT4G23690	disease resistance-responsive family protein / dirigent family protein	-1.14465	0
23277	CATMA4A26240	AT4G24510	CER2 (ECERIFERUM 2); transferase	-0.712637	0.0081227
23302	CATMA4A26450	AT4G24750	unknown protein	-1.0115	7.517e-09
23305	CATMA4A26470	AT4G24780	pectate lyase family protein	-1.09398	6.93166e-11
23311	CATMA4A26530	AT4G24830	arginosuccinate synthase family	-0.847145	2.76072e-05
23391	CATMA4A27320	AT4G25630	FIB2 (FIBRILLARIN 2)	-1.3929	0
23401	CATMA4A27420	AT4G25730	FtsJ-like methyltransferase family protein	-0.819553	9.55614e-05
23402	CATMA4A27430	AT4G25740	40S ribosomal protein S10 (RPS10A)	-1.00063	1.35013e-08
23418	CATMA4A27590	AT4G25890	60S acidic ribosomal protein P3 (RPP3A)	-1.626	0
23480	CATMA4A28100	AT4G26530	fructose-bisphosphate aldolase	-0.725409	0.00492687
23494	CATMA4A28260	AT4G26670	mitochondrial import inner membrane translocase subunit Tim17/Tim22/Tim23 family protein	-1.05912	5.39129e-10
23510	CATMA4A28420	AT4G26840	SUM1 (SMALL UBIQUITIN-LIKE MODIFIER 1)	-0.698491	0.0139953
23544	CATMA4A28810	AT4G27230	histone H2A, putative	-1.07514	2.15651e-10
23548	CATMA4A28860	AT4G27280	calcium-binding EF hand family protein	-0.838126	4.16072e-05
23566	CATMA4A29015	AT4G27440	PORB (PROTOCHLOROPHYLLIDE OXIDOREDUCTASE B); oxidoreductase/ protochlorophyllide reductase	-1.33039	0
23650	CATMA4A29890	AT4G28250	ATEXPB3 (ARABIDOPSIS THALIANA EXPANSIN B3)	-1.8182	0
23659	CATMA4A30000	AT4G28360	ribosomal protein L22 family protein	-0.844819	3.06998e-05
23676	CATMA4A30165	AT4G28510	ATPHB1 (PROHIBITIN 1)	-0.679313	0.0287899
23692	CATMA4A30310	AT4G28660	photosystem II reaction centre W (PsbW) family protein	-0.716572	0.00696948
23709	CATMA4A30480	AT4G28780	GDSL-motif lipase/hydrolase family protein	-0.95413	1.54591e-07
23765	CATMA4A31020	AT4G29390	40S ribosomal protein S30 (RPS30B)	-1.25238	0
23766	CATMA4A31020_N	AT4G29390	40S ribosomal protein S30 (RPS30B)	-1.25516	0
23768	CATMA4A31040	AT4G29410	60S ribosomal protein L28 (RPL28C)	-0.919244	8.9463e-07
23770	CATMA4A31060	AT4G29430	RPS15AE (ribosomal protein S15A E); structural constituent of ribosome	-0.986572	2.85507e-08
23776	CATMA4A31110	AT4G29480	mitochondrial ATP synthase g subunit family protein	-0.841347	3.59549e-05
23793	CATMA4A31300	AT4G29670	thioredoxin family protein	-0.685444	0.0229077
23846	CATMA4A31840	AT4G30220	small nuclear ribonucleoprotein F, putative / snRNP-F, putative / Sm protein F, putative	-1.02882	2.919e-09
23887	CATMA4A32270	AT4G30660	hydrophobic protein, putative / low temperature and salt responsive protein, putative	-0.902034	2.07839e-06
23899	CATMA4A32410	AT4G30800	40S ribosomal protein S11 (RPS11B)	-0.917879	9.57e-07
23993	CATMA4A33345	AT4G31700	RPS6 (RIBOSOMAL PROTEIN S6)	-0.937506	3.59691e-07
24008	CATMA4A33490	AT4G31840	plastocyanin-like domain-containing protein	-1.01848	5.14483e-09
24124	CATMA4A34775	AT4G33030	SQD1 (sulfoquinovosyldiacylglycerol 1); UDPsulfoquinovose synthase	-0.87749	6.73507e-06
24247	CATMA4A36120	AT4G34290	SWIB complex BAF60b domain-containing protein	-1.41506	0
24278	CATMA4A36430	AT4G34588	unknown protein, GBF6 (G-box binding factor 6); DNA binding / transcription factor	-0.851086	2.30472e-05
24281	CATMA4A36460	AT4G34620	SSR16 (ribosomal protein S16); structural constituent of ribosome	-0.752117	0.00168591
24288	CATMA4A36503	AT4G34710	ADC2 (ARGININE DECARBOXYLASE 2)	-0.778551	0.000562663
24293	CATMA4A36550	AT4G34760	auxin-responsive family protein	-0.743781	0.00236533
24302	CATMA4A36655	AT4G34870	ROC5 (ROTAMASE CYP 5); peptidyl-prolyl cis-trans isomerase	-1.17289	0
24309	CATMA4A36740	AT4G34950	nodulin family protein	-1.05721	6.00743e-10
24312	CATMA4A36760	AT4G34980	SLP2 (subtilisin-like serine protease 2); subtilase	-0.730366	0.00404889
24361	CATMA4A37150	AT4G35490	ribosomal protein L11 family protein	-0.7356	0.0032864
24417	CATMA4A37670	AT4G36020	CSDP1 (COLD SHOCK DOMAIN PROTEIN 1); nucleic acid binding	-0.860776	1.47351e-05
24428	CATMA4A37790	AT4G36130	60S ribosomal protein L8 (RPL8C)	-1.00353	1.15605e-08
24573	CATMA4A39300	AT4G37800	xyloglucan:xyloglucosyl transferase, putative / xyloglucan endotransglycosylase, putative / endo-xyloglucan transferase, putative	-0.905736	1.73595e-06
24585	CATMA4A39420	AT4G37910	MTHSC70-1 (mitochondrial heat shock protein 70-1); ATP binding / unfolded protein binding	-1.07622	2.00248e-10
24605	CATMA4A39630	AT4G38100	threonine endopeptidase	-1.01756	5.40669e-09
24663	CATMA4A40175	AT4G38740	ROC1 (rotamase CyP 1); peptidyl-prolyl cis-trans isomerase	-0.87881	6.32754e-06
24667	CATMA4A40195	AT4G38770	PRP4 (PROLINE-RICH PROTEIN 4)	-1.11894	1.54037e-11
24729	CATMA4A40735	AT4G39330	mannitol dehydrogenase, putative	-0.974785	5.30811e-08
24730	CATMA4A40740	AT4G39330	mannitol dehydrogenase, putative, unknown protein	-0.735444	0.00330704
24766	CATMA4A41080	AT4G39730	lipid-associated family protein	-0.685095	0.023209
24777	CATMA4A41195	AT4G39800	MI-1-P SYNTHASE (Myo-inositol-1-phosphate synthase); inositol-3-phosphate synthase	-0.780113	0.000526752
24871	CATMA4C42035	AT4G01580	transcriptional factor B3 family protein	-0.723598	0.00529163
25039	CATMA4C42202	AT4G10480	nascent polypeptide associated complex alpha chain protein, putative / alpha-NAC, putative	-0.794154	0.000289501
25183	CATMA4C42346	AT4G16720	60S ribosomal protein L15 (RPL15A)	-0.824271	7.74934e-05
25216	CATMA4C42377	AT4G18100	60S ribosomal protein L32 (RPL32A)	-0.954245	1.53682e-07
25230	CATMA4C42390	AT4G19030	NLM1 (NOD26-like intrinsic protein 1;1); water channel	-1.20998	0
25317	CATMA4C42473	AT4G23680	major latex protein-related / MLP-related	-1.0395	1.61739e-09
25352	CATMA4C42507	AT4G26320	AGP13 (ARABINOGALACTAN PROTEIN 13)	-0.733912	0.00351575
25366	CATMA4C42521	AT4G27440	PORB (PROTOCHLOROPHYLLIDE OXIDOREDUCTASE B); oxidoreductase/ protochlorophyllide reductase	-1.29736	0
25433	CATMA4C42587	AT4G31985	60S ribosomal protein L39 (RPL39C)	-0.953237	1.61831e-07
25460	CATMA4C42614	AT4G34200	EDA9 (embryo sac development arrest 9); NAD binding / amino acid binding / cofactor binding / oxidoreductase, acting on the CH-OH group of donors, NAD or NADP as acceptor / phosphoglycerate dehydrogenase	-0.909542	1.44157e-06
25532	CATMA4C42685	AT4G37980	ELI3-1 (ELICITOR-ACTIVATED GENE 3); oxidoreductase/ zinc ion binding	-0.831821	5.52859e-05
25548	CATMA4C42701	AT4G39330	mannitol dehydrogenase, putative	-1.10584	3.85092e-11
25758	CATMA4D01768	AT4G33865	40S ribosomal protein S29 (RPS29C)	-0.955596	1.43401e-07
25854	CATMA5A00030	AT5G01015	unknown protein	-1.06026	5.0062e-10
25876	CATMA5A00250	AT5G01220	SQD2 (SULFOQUINOVOSYLDIACYLGLYCEROL 2); UDP-sulfoquinovose:DAG sulfoquinovosyltransferase/ transferase, transferring glycosyl groups	-0.726068	0.00480034
25996	CATMA5A01530	AT5G02450	60S ribosomal protein L36 (RPL36C)	-0.772356	0.000730017
26012	CATMA5A01700	AT5G02610	60S ribosomal protein L35 (RPL35D)	-0.68743	0.0212643
26035	CATMA5A01950	AT5G02870	60S ribosomal protein L4/L1 (RPL4D)	-0.770316	0.000795028
26038	CATMA5A01990	AT5G02890	transferase family protein	-0.815412	0.000114748
26042	CATMA5A02060	AT5G02960	40S ribosomal protein S23 (RPS23B)	-1.05758	5.8534e-10
26075	CATMA5A02410	AT5G03300	ADK2 (ADENOSINE KINASE 2); kinase	-0.798146	0.000243752
26133	CATMA5A03040	AT5G03850	40S ribosomal protein S28 (RPS28B)	-1.45265	0
26158	CATMA5A03310	AT5G04130	DNA topoisomerase, ATP-hydrolyzing, putative / DNA topoisomerase II, putative / DNA gyrase, putative	-0.715883	0.00715921
26161	CATMA5A03340	AT5G04160	phosphate translocator-related	-0.78576	0.000414554
26202	CATMA5A03750	AT5G04530	beta-ketoacyl-CoA synthase family protein	-0.844306	3.14262e-05
26266	CATMA5A04460	AT5G05270	chalcone-flavanone isomerase family protein	-0.811703	0.000135079
26278	CATMA5A04550	AT5G05365	metal ion binding, ubiquinol-cytochrome C reductase complex ubiquinone-binding protein, putative / ubiquinol-cytochrome C reductase complex 8.2 kDa protein, putative	-0.89874	2.43802e-06
26450	CATMA5A06270	AT5G07090	40S ribosomal protein S4 (RPS4B)	-0.92332	7.31097e-07
26544	CATMA5A07290	AT5G08040	TOM5 (MITOCHONDRIAL IMPORT RECEPTOR SUBUNIT TOM5 HOMOLOG)	-1.06501	3.85092e-10
26560	CATMA5A07450	AT5G08180	ribosomal protein L7Ae/L30e/S12e/Gadd45 family protein	-1.06618	3.61986e-10
26567	CATMA5A07520	AT5G08260	SCPL35 (serine carboxypeptidase-like 35); serine carboxypeptidase	-0.711038	0.00864233
26575	CATMA5A07600	AT5G08330	TCP family transcription factor, putative	-0.956634	1.35961e-07
26609	CATMA5A07970	AT5G08610	DEAD box RNA helicase (RH26)	-0.761904	0.00112768
26610	CATMA5A07975	AT5G08620	DEAD box RNA helicase (RH25)	-0.795652	0.000271437
26612	CATMA5A07985	AT5G08640	FLS (FLAVONOL SYNTHASE)	-1.23083	0
26641	CATMA5A08340	AT5G09510	40S ribosomal protein S15 (RPS15D)	-0.829957	6.0109e-05
26674	CATMA5A08637	AT5G09870	CESA5 (CELLULOSE SYNTHASE 5); transferase, transferring glycosyl groups	-0.711332	0.00854467
26707	CATMA5A08920	AT5G10170	inositol-3-phosphate synthase, putative / myo-inositol-1-phosphate synthase, putative / MI-1-P synthase, putative	-0.961219	1.07387e-07
26725	CATMA5A09150	AT5G10390	histone H3	-1.3812	0
26728	CATMA5A09183	AT5G10430	AGP4 (ARABINOGALACTAN-PROTEIN 4)	-0.859042	1.59687e-05
26772	CATMA5A09670	AT5G10920	argininosuccinate lyase, putative / arginosuccinase, putative	-1.06585	3.69688e-10
26819	CATMA5A10190	AT5G11420	unknown protein	-0.89497	2.92467e-06
26822	CATMA5A10220	AT5G11450	oxygen-evolving complex-related	-0.666679	0.0458308
26855	CATMA5A10540	AT5G11740	AGP15 (ARABINOGALACTAN PROTEIN 15)	-1.0828	1.38633e-10
26955	CATMA5A11600	AT5G13400	proton-dependent oligopeptide transport (POT) family protein	-0.728261	0.00440147
27147	CATMA5A13600	AT5G15320	unknown protein	-0.927947	5.80742e-07
27165	CATMA5A13770	AT5G15520	40S ribosomal protein S19 (RPS19B)	-0.735548	0.00329324
27186	CATMA5A14010	AT5G15740	unknown protein	-0.793522	0.000297477
27232	CATMA5A14540	AT5G16250	unknown protein	-1.44632	0
27444	CATMA5A16880	AT5G18570	GTP1/OBG family protein	-0.814828	0.00011774
27452	CATMA5A16990	AT5G18660	DVR (PALE-GREEN AND CHLOROPHYLL B REDUCED 2); 3,8-divinyl protochlorophyllide a 8-vinyl reductase	-0.769035	0.0008387
27580	CATMA5A18410	AT5G19970	unknown protein	-0.811793	0.000134546
27599	CATMA5A18600	AT5G20160	ribosomal protein L7Ae/L30e/S12e/Gadd45 family protein	-1.09577	6.16147e-11
27720	CATMA5A19900	AT5G22440	60S ribosomal protein L10A (RPL10aC)	-0.765866	0.000956953
27736	CATMA5A20050	AT5G22580	unknown protein	-0.726574	0.00470523
27743	CATMA5A20125	AT5G22650	HD2B (HISTONE DEACETYLASE 2B)	-0.75823	0.0013122
27744	CATMA5A20130	AT5G22660	F-box family protein, HD2B (HISTONE DEACETYLASE 2B)	-0.919513	8.82793e-07
27763	CATMA5A20375	AT5G22880	histone H2B, putative	-1.19641	0
27775	CATMA5A20495	AT5G23010	MAM1 (2-isopropylmalate synthase 3); 2-isopropylmalate synthase	-1.00055	1.35629e-08
27776	CATMA5A20495_N	AT5G23010	MAM1 (2-isopropylmalate synthase 3); 2-isopropylmalate synthase	-0.91818	9.42898e-07
27801	CATMA5A20740	AT5G23250	succinyl-CoA ligase (GDP-forming) alpha-chain, mitochondrial, putative / succinyl-CoA synthetase, alpha chain, putative / SCS-alpha, putative	-0.6709	0.039273
27807	CATMA5A20790	AT5G23310	FSD3 (FE SUPEROXIDE DISMUTASE 3); iron superoxide dismutase	-1.21019	0
27816	CATMA5A20920	AT5G23420	HMGB6 (High mobility group B 6); transcription factor	-0.981023	3.82704e-08
27844	CATMA5A21225	AT5G23740	RPS11-BETA (RIBOSOMAL PROTEIN S11-BETA); structural constituent of ribosome	-1.32162	0
27850	CATMA5A21330	AT5G23860	TUB8 (tubulin beta-8)	-0.769868	0.000810047
27898	CATMA5A21890	AT5G24314	PDE225/PTAC7 (PIGMENT DEFECTIVE 225)	-0.806878	0.000166842
27936	CATMA5A22310	AT5G24660	unknown protein	-0.95254	1.677e-07
27976	CATMA5A22800	AT5G25090	plastocyanin-like domain-containing protein	-0.79471	0.000282664
28028	CATMA5A23380	AT5G25610	RD22 (RESPONSIVE TO DESSICATION 22)	-1.13436	7.70184e-12
28162	CATMA5A25070	AT5G27670	histone H2A, putative	-0.698371	0.0140595
28166	CATMA5A25110	AT5G27700	40S ribosomal protein S21 (RPS21C)	-0.7753	0.000645217
28173	CATMA5A25180	AT5G27770	60S ribosomal protein L22 (RPL22C)	-0.896959	2.6571e-06
28179	CATMA5A25280	AT5G27850	60S ribosomal protein L18 (RPL18C)	-1.3529	0
28620	CATMA5A34590	AT5G38980	unknown protein	-0.759468	0.00124698
28632	CATMA5A34820	AT5G39210	CRR7 (CHLORORESPIRATORY REDUCTION 7)	-0.964145	9.23142e-08
28639	CATMA5A34920	AT5G39320	UDP-glucose 6-dehydrogenase, putative	-1.04073	1.50956e-09
28736	CATMA5A36140	AT5G40480	EMB3012 (EMBRYO DEFECTIVE 3012)	-0.783395	0.000458387
28776	CATMA5A36505_N	AT5G40850	UPM1 (UROPHORPHYRIN METHYLASE 1); uroporphyrin-III C-methyltransferase	-0.916666	1.01599e-06
28890	CATMA5A37830	AT5G42110	unknown protein	-1.11349	2.31055e-11
29119	CATMA5A40340	AT5G44550	integral membrane family protein	-0.715056	0.00739361
29231	CATMA5A41660	AT5G45670	GDSL-motif lipase/hydrolase family protein	-0.7186	0.00643839
29241	CATMA5A41760	AT5G45775	60S ribosomal protein L11 (RPL11D)	-0.930833	5.02776e-07
29317	CATMA5A42580	AT5G46580	pentatricopeptide (PPR) repeat-containing protein	-0.899921	2.3026e-06
29329	CATMA5A42710	AT5G46700	TRN2 (TORNADO 2)	-0.72196	0.00564382
29391	CATMA5A43410	AT5G47450	AtTIP2;3 (Arabidopsis thaliana tonoplast intrinsic protein 2;3); water channel	-1.17839	0
29398	CATMA5A43480	AT5G47500	pectinesterase family protein	-0.94511	2.4488e-07
29421	CATMA5A43680	AT5G47700	60S acidic ribosomal protein P1 (RPP1C)	-0.732919	0.00365766
29447	CATMA5A43900	AT5G47930	40S ribosomal protein S27 (RPS27D)	-0.998957	1.47721e-08
29512	CATMA5A44575	AT5G48580	FKBP15-2 (FK506-binding protein 15 kD-2); FK506 binding / peptidyl-prolyl cis-trans isomerase	-1.00518	1.05746e-08
29538	CATMA5A44795	AT5G48880	KAT5/PKT1/PKT2 (PEROXISOMAL 3-KETO-ACYL-COA THIOLASE 1, PEROXISOMAL 3-KETO-ACYL-COA THIOLASE 2); acetyl-CoA C-acyltransferase, SAD1 (SUPERSENSITIVE TO ABA AND DROUGHT 1)	-0.819112	9.74455e-05
29689	CATMA5A46350	AT5G50370	adenylate kinase, putative	-0.668975	0.0421435
29712	CATMA5A46690	AT5G50740	metal ion binding	-0.789478	0.000353769
29719	CATMA5A46775	AT5G50810	TIM8 (Arabidopsis thaliana translocase inner membrane subunit 8); protein translocase	-0.669751	0.0409622
29787	CATMA5A47480	AT5G51550	phosphate-responsive 1 family protein	-0.69662	0.0150283
29806	CATMA5A47660	AT5G51720	unknown protein	-0.899596	2.33909e-06
29808	CATMA5A47680	AT5G51750	subtilase family protein	-0.762661	0.00109292
29892	CATMA5A48520	AT5G52650	40S ribosomal protein S10 (RPS10C)	-0.783522	0.000455934
29954	CATMA5A49170	AT5G53250	AGP22/ATAGP22 (ARABINOGALACTAN PROTEINS 22)	-1.43278	0
30054	CATMA5A50230	AT5G54370	late embryogenesis abundant protein-related / LEA protein-related	-1.12236	1.54037e-11
30093	CATMA5A50595	AT5G54770	THI1 (THIAZOLE REQUIRING)	-0.89606	2.7749e-06
30147	CATMA5A51023	AT5G55280	FTSZ1-1 (FtsZ1-1); structural molecule	-0.793679	0.000295476
30214	CATMA5A51780	AT5G56010	HSP81-3 (Heat shock protein 81-3); ATP binding	-0.698118	0.0141958
30216	CATMA5A51800	AT5G56030	HSP81-2 (EARLY-RESPONSIVE TO DEHYDRATION 8); ATP binding	-1.03573	1.99478e-09
30276	CATMA5A52490	AT5G56710	60S ribosomal protein L31 (RPL31C)	-1.1658	0
30298	CATMA5A52690	AT5G56940	ribosomal protein S16 family protein	-0.693533	0.0168944
30321	CATMA5A52910	AT5G57170	macrophage migration inhibitory factor family protein / MIF family protein	-0.840478	3.74017e-05
30433	CATMA5A54020	AT5G58260	unknown protein	-0.736527	0.00316678
30450	CATMA5A54180	AT5G58420	40S ribosomal protein S4 (RPS4D)	-0.815488	0.000114364
30568	CATMA5A55480	AT5G59690	histone H4	-1.563	0
30582	CATMA5A55630	AT5G59850	40S ribosomal protein S15A (RPS15aF)	-1.15365	0
30583	CATMA5A55640	AT5G59870	histone H2A, putative	-1.14593	0
30592	CATMA5A55720	AT5G59970	histone H4	-1.29635	0
30630	CATMA5A56130	AT5G60390	calmodulin binding / translation elongation factor	-0.728224	0.00440791
30657	CATMA5A56410	AT5G60670	60S ribosomal protein L12 (RPL12C)	-1.13229	7.70184e-12
30677	CATMA5A56580	AT5G60890	ATR1 (ALTERED TRYPTOPHAN REGULATION); DNA binding / kinase/ transcription factor	-0.721957	0.00564449
30701	CATMA5A56820	AT5G61170	40S ribosomal protein S19 (RPS19C)	-0.848786	2.56108e-05
30748	CATMA5A57260	AT5G61660	glycine-rich protein	-0.861932	1.3965e-05
30916	CATMA5A58950	AT5G63420	EMB2746 (EMBRYO DEFECTIVE 2746); catalytic	-0.745136	0.00223919
31001	CATMA5A59710	AT5G64240	latex-abundant family protein (AMC3) / caspase family protein, 2-nitropropane dioxygenase family / NPD family	-0.682132	0.0259237
31420	CATMA5C64068	AT5G04950	nicotianamine synthase, putative	-1.19717	0
31533	CATMA5C64181	AT5G12110	elongation factor 1B alpha-subunit 1 (eEF1Balpha1)	-0.666963	0.0453585
31581	CATMA5C64229	AT5G14200	3-isopropylmalate dehydrogenase	-1.34929	0
31606	CATMA5C64254	AT5G15970	KIN2 (COLD-RESPONSIVE 6.6)	-1.24394	0
31833	CATMA5C64475	AT5G27120	SAR DNA-binding protein, putative	-1.03184	2.47229e-09
31907	CATMA5C64549	AT5G35480	unknown protein	-0.869693	9.72165e-06
31953	CATMA5C64595	AT5G38020	S-adenosyl-L-methionine:carboxyl methyltransferase family protein	-0.780564	0.000516812
31966	CATMA5C64608	AT5G38430	ribulose bisphosphate carboxylase small chain 1B / RuBisCO small subunit 1B (RBCS-1B) (ATS1B)	-0.700316	0.0130543
31997	CATMA5C64639	AT5G39740	60S ribosomal protein L5 (RPL5B)	-0.913306	1.19868e-06
32182	CATMA5C64823	AT5G48010	pentacyclic triterpene synthase, putative	-0.676294	0.0321962
32196	CATMA5C64837	AT5G48760	60S ribosomal protein L13A (RPL13aD)	-0.693272	0.0170619
32281	CATMA5C64922	AT5G53880	unknown protein	-0.84082	3.68253e-05
32337	CATMA5C64978	AT5G56030	HSP81-2 (EARLY-RESPONSIVE TO DEHYDRATION 8); ATP binding	-1.01967	4.82135e-09
32476	CATMA5C65117	AT5G64140	RPS28 (RIBOSOMAL PROTEIN S28); structural constituent of ribosome	-1.2481	0
32494	CATMA5C65135	AT5G65360	histone H3	-1.4083	0
32496	CATMA5C65137	AT5G65390	AGP7 (Arabinogalactan protein 7)	-1.20007	0
32523	CATMA5C65164	AT5G67510	60S ribosomal protein L26 (RPL26B)	-0.854151	2.00168e-05
32803	CATMA5D03390	AT5G57290	60S acidic ribosomal protein P3 (RPP3B)	-0.78154	0.000495895
14028s up
255	CATMA_GFT_00011	AT1G02930	ATGSTF6 (EARLY RESPONSIVE TO DEHYDRATION 11); glutathione transferase	1.73202	0
276	CATMA_GFT_00114	AT1G22370	UDP-glucoronosyl/UDP-glucosyl transferase family protein	0.845392	2.99086e-05
327	CATMA_GFT_00378_N	AT1G51860	leucine-rich repeat protein kinase, putative	0.856621	1.78611e-05
335	CATMA_GFT_00397	AT1G53890	unknown protein, unknown protein	2.07817	0
347	CATMA_GFT_00476	AT1G60740	peroxiredoxin type 2, putative	1.55181	0
516	CATMA_GFT_01283	AT3G44870	S-adenosyl-L-methionine:carboxyl methyltransferase family protein	0.757984	0.00132556
523	CATMA_GFT_01308	AT3G46370	leucine-rich repeat protein kinase, putative	0.664833	0.0490187
526	CATMA_GFT_01324	AT3G48320	CYP71A21 (cytochrome P450, family 71, subfamily A, polypeptide 21); oxygen binding	0.747192	0.00206018
539	CATMA_GFT_01425	AT4G01770	RGXT1 (RHAMNOGALACTURONAN XYLOSYLTRANSFERASE 1); UDP-xylosyltransferase	0.991705	2.175e-08
586	CATMA_GFT_01619	AT4G15290	ATCSLB05 (Cellulose synthase-like B5); transferase/ transferase, transferring glycosyl groups	0.677211	0.0311223
589	CATMA_GFT_01632	AT4G16920	disease resistance protein (TIR-NBS-LRR class), putative, RPP5 (RECOGNITION OF PERONOSPORA PARASITICA 5)	0.804192	0.000187554
590	CATMA_GFT_01640	AT4G18197	AT4G18200/ATPUP7 (Arabidopsis thaliana purine permease 7); purine transporter	0.727186	0.0045928
635	CATMA_GFT_01890	AT5G19230	unknown protein	1.9323	0
642	CATMA_GFT_01923	AT5G26280	meprin and TRAF homology domain-containing protein / MATH domain-containing protein	1.21616	0
798	CATMA_GFT_02664	AT1G59500	GH3.4; indole-3-acetic acid amido synthetase	0.671893	0.037866
865	CATMA_GFT_02846	AT2G26750	epoxide hydrolase, putative	1.37923	0
887	CATMA_GFT_02914	AT3G10113	myb family transcription factor	1.44043	0
1255	CATMA1A01610	AT1G02660	lipase class 3 family protein	1.40341	0
1301	CATMA1A01965	AT1G03090	MCCA (3-methylcrotonyl-CoA carboxylase 1)	1.60816	0
1302	CATMA1A01970	AT1G03090	MCCA (3-methylcrotonyl-CoA carboxylase 1), pentatricopeptide (PPR) repeat-containing protein	1.05682	6.08445e-10
1348	CATMA1A02500	AT1G03610	unknown protein	1.08648	1.15528e-10
1524	CATMA1A04170	AT1G05300	ZIP5 (ZINC TRANSPORTER 5 PRECURSOR); cation transporter	1.40969	0
1577	CATMA1A04800	AT1G05805	basic helix-loop-helix (bHLH) family protein	0.731561	0.00386098
1601	CATMA1A05065	AT1G06040	STO (SALT TOLERANCE); transcription factor/ zinc ion binding	0.820472	9.17484e-05
1652	CATMA1A05615	AT1G06570	PDS1 (PHYTOENE DESATURATION 1)	1.31554	0
1661	CATMA1A05740	AT1G06700	kinase	0.829888	6.02957e-05
1690	CATMA1A06060	AT1G07000	ATEXO70B2 (exocyst subunit EXO70 family protein B2); protein binding	0.69573	0.0155449
1751	CATMA1A06670	AT1G07570	APK1A (Arabidopsis protein kinase 1A); kinase	0.894554	2.98384e-06
1860	CATMA1A07550	AT1G08630	THA1 (THREONINE ALDOLASE 1)	1.80632	0
1946	CATMA1A08260	AT1G09420	G6PD4 (GLUCOSE-6-PHOSPHATE DEHYDROGENASE 4); glucose-6-phosphate 1-dehydrogenase	0.713776	0.00777119
1955	CATMA1A08395	AT1G09530	PIF3 (PHYTOCHROME INTERACTING FACTOR 3); DNA binding / transcription factor/ transcription regulator	1.38242	0
1958	CATMA1A08413	AT1G09560	GLP5 (GERMIN-LIKE PROTEIN 5); manganese ion binding / metal ion binding / nutrient reservoir	0.926594	6.21261e-07
1959	CATMA1A08416	AT1G09570	PHYA (PHYTOCHROME A); G-protein coupled photoreceptor/ signal transducer	0.671288	0.0387179
2013	CATMA1A08916	AT1G10070	ATBCAT-2; branched-chain-amino-acid transaminase/ catalytic	2.72066	0
2041	CATMA1A09190	AT1G10340	ankyrin repeat family protein	1.88086	0
2225	CATMA1A11060	AT1G12010	1-aminocyclopropane-1-carboxylate oxidase, putative / ACC oxidase, putative	1.06809	3.23477e-10
2439	CATMA1A13385	AT1G14370	APK2A (PROTEIN KINASE 2A); kinase, IQD28; calmodulin binding	0.749067	0.001909
2505	CATMA1A14030	AT1G15040	glutamine amidotransferase-related	1.50518	0
2537	CATMA1A14400	AT1G15380	lactoylglutathione lyase	0.885326	4.64288e-06
2563	CATMA1A14680	AT1G15670	kelch repeat-containing F-box family protein	1.45348	0
2611	CATMA1A15100	AT1G16110	WAKL6 (WALL ASSOCIATED KINASE-LIKE 6); kinase	0.70362	0.0115033
2612	CATMA1A15170	AT1G16180	TMS membrane family protein / tumour differentially expressed (TDE) family protein	0.686514	0.0220076
2664	CATMA1A15690	AT1G16720	oxidoreductase/ transcriptional repressor	0.713923	0.00772687
2779	CATMA1A16880	AT1G17860	trypsin and protease inhibitor family protein / Kunitz family protein	1.45753	0
2817	CATMA1A17300	AT1G18290	unknown protein	0.76071	0.00118473
2858	CATMA1A17740	AT1G18700	DNAJ heat shock N-terminal domain-containing protein	0.89081	3.57185e-06
2869	CATMA1A17860	AT1G18810	phytochrome kinase substrate-related	1.29012	0
2879	CATMA1A17960	AT1G18910	zinc finger (C3HC4-type RING finger) family protein	1.23883	0
2923	CATMA1A18400	AT1G19380	unknown protein	1.06199	4.54409e-10
2936	CATMA1A18560	AT1G19530	unknown protein	2.01519	0
2941	CATMA1A18630	AT1G19610	LCR78/PDF1.4 (Low-molecular-weight cysteine-rich 78)	1.97559	0
2946	CATMA1A18690	AT1G19660	wound-responsive family protein	0.94741	2.17862e-07
3034	CATMA1A19660	AT1G20650	protein kinase	0.681352	0.0266879
3059	CATMA1A19940	AT1G20870	unknown protein	1.25229	0
3066	CATMA1A20000	AT1G20940	F-box family protein	0.916775	1.01055e-06
3106	CATMA1A20505	AT1G21450	SCL1 (SCARECROW-LIKE 1); transcription factor	0.752075	0.00168876
3122	CATMA1A20650	AT1G21570	zinc finger (CCCH-type) family protein	1.81616	0
3132	CATMA1A20760	AT1G21670	unknown protein	1.22388	0
3193	CATMA1A21420	AT1G22280	protein phosphatase 2C, putative / PP2C, putative	0.673243	0.036032
3213	CATMA1A21620_N	AT1G22500	zinc finger (C3HC4-type RING finger) family protein	0.866616	1.12272e-05
3229	CATMA1A21725	AT1G22640	MYB3 (myb domain protein 3); DNA binding / transcription factor	0.744431	0.00230396
3304	CATMA1A22430	AT1G23350	invertase/pectin methylesterase inhibitor family protein	0.909377	1.45323e-06
3401	CATMA1A23470	AT1G24530	transducin family protein / WD-40 repeat family protein	0.864743	1.22526e-05
3512	CATMA1A24860	AT1G26630	eukaryotic translation initiation factor 5A, putative / eIF-5A, putative, aspartate/glutamate/uridylate kinase family protein	0.815814	0.000112731
3518	CATMA1A24910	AT1G26680	transcriptional factor B3 family protein	0.677064	0.0312919
3524	CATMA1A24990	AT1G26761	unknown protein	1.44219	0
3556	CATMA1A25310	AT1G27090	glycine-rich protein	1.43828	0
3561	CATMA1A25370	AT1G27140	ATGSTU14 (GLUTATHIONE S-TRANSFERASE 13); glutathione transferase	0.837868	4.20945e-05
3566	CATMA1A25440	AT1G27190	leucine-rich repeat transmembrane protein kinase, putative	0.717826	0.00663636
3628	CATMA1A26160	AT1G27980	pyridoxal-dependent decarboxylase family protein	0.99506	1.81917e-08
3665	CATMA1A26515	AT1G28330	DRM1 (DORMANCY-ASSOCIATED PROTEIN 1)	0.780112	0.00052678
3672	CATMA1A26570	AT1G28380	NSL1 (NECROTIC SPOTTED LESIONS 1)	0.836511	4.47581e-05
3691	CATMA1A26790	AT1G28580	GDSL-motif lipase, putative	0.731485	0.00387262
3785	CATMA1A28120	AT1G30100	NCED5 (NINE-CIS-EPOXYCAROTENOID DIOXYGENASE 5)	0.801003	0.000215409
3787	CATMA1A28130_N	AT1G30110	diadenosine 5p,5ppp-P1,P4-tetraphosphate hydrolase, putative	1.2203	0
3800	CATMA1A28270	AT1G30240	binding	0.675386	0.0332948
3845	CATMA1A28750	AT1G30700	FAD-binding domain-containing protein	2.11276	0
3847	CATMA1A28770	AT1G30720	FAD-binding domain-containing protein	2.39501	0
3848	CATMA1A28780	AT1G30730	FAD-binding domain-containing protein	2.17657	0
3851	CATMA1A28810	AT1G30755	unknown protein	1.0184	5.16793e-09
3995	CATMA1A30690	AT1G32320	ATMKK10 (Arabidopsis thaliana MAP kinase kinase 10); kinase	0.913781	1.17103e-06
4032	CATMA1A31040	AT1G32700	zinc-binding family protein	0.721878	0.00566194
4033	CATMA1A31040_N	AT1G32700	zinc-binding family protein	0.707127	0.0100525
4042	CATMA1A31120	AT1G32790	CID11; RNA binding	1.01424	6.47725e-09
4061	CATMA1A31360	AT1G33050	unknown protein	0.804756	0.000183007
4191	CATMA1A33270	AT1G35140	PHI-1 (PHOSPHATE-INDUCED 1)	1.45527	0
4267	CATMA1A34430	AT1E35830	EUGENE prediction	1.0381	1.74832e-09
4304	CATMA1A35155	AT1G37130	NIA2 (NITRATE REDUCTASE 2)	0.776764	0.000606678
4342	CATMA1A36590	AT1G43160	RAP2.6 (related to AP2 6); DNA binding / transcription factor	0.795382	0.000274604
4437	CATMA1A37930	AT1G45000	26S proteasome regulatory complex subunit p42D, putative	0.784163	0.000443698
4479	CATMA1A38400	AT1G47460	pseudogene	0.845182	3.01965e-05
4625	CATMA1A40360	AT1G49240	ACT8 (ACTIN 8); structural constituent of cytoskeleton	0.752619	0.00165164
4678	CATMA1A40900	AT1G49820	ATMTK; S-methyl-5-thioribose kinase	0.690384	0.0190282
4793	CATMA1A42350	AT1G51270	structural molecule	0.972655	5.93273e-08
4823	CATMA1A42750	AT1G51620	protein kinase family protein	2.08531	0
4839	CATMA1A42880	AT1G51790	leucine-rich repeat protein kinase, putative	1.23309	0
4840	CATMA1A42890	AT1G51800	leucine-rich repeat protein kinase, putative	1.73985	0
4869	CATMA1A43271	AT1G52200	unknown protein	2.1411	0
4887	CATMA1A43455	AT1G52400	BGL1 (BETA-GLUCOSIDASE HOMOLOG 1); hydrolase, hydrolyzing O-glycosyl compounds	0.755166	0.00148818
4939	CATMA1A44070	AT1G53040	hydrolase, acting on carbon-nitrogen (but not peptide) bonds, in linear amides	0.759219	0.00125984
4989	CATMA1A44596	AT1G53580	ETHE1/GLX2-3 (GLYOXALASE 2-3); hydroxyacylglutathione hydrolase	0.850106	2.41074e-05
5028	CATMA1A45020	AT1G53910	RAP2.12	0.92363	7.19929e-07
5029	CATMA1A45030	AT1G53920	GLIP5 (GDSL-motif lipase 5); carboxylic ester hydrolase	0.933971	4.29632e-07
5042	CATMA1A45210	AT1G54100	ALDH7B4 (ALDEHYDE DEHYDROGENASE 7B4); 3-chloroallyl aldehyde dehydrogenase	2.03694	0
5043	CATMA1A45220	AT1G54100	ALDH7B4 (ALDEHYDE DEHYDROGENASE 7B4); 3-chloroallyl aldehyde dehydrogenase	0.907388	1.60154e-06
5076	CATMA1A45600	AT1G54450	calcium-binding EF-hand family protein	1.25274	0
5092	CATMA1A45760	AT1G54660	pseudogene	0.713459	0.00786758
5098	CATMA1A45820	AT1G54740	unknown protein	0.87433	7.81801e-06
5128	CATMA1A46090	AT1G55050	unknown protein	1.02708	3.21167e-09
5153	CATMA1A46350	AT1G55280	unknown protein	1.64672	0
5174	CATMA1A46603	AT1G55510	BCDH BETA1 (BRANCHED-CHAIN ALPHA-KETO ACID DECARBOXYLASE E1 BETA SUBUNIT); 3-methyl-2-oxobutanoate dehydrogenase (2-methylpropanoyl-transferring)	0.851675	2.24321e-05
5234	CATMA1A47320	AT1G56220	dormancy/auxin associated family protein	1.08507	1.23229e-10
5427	CATMA1A49190	AT1G60140	ATTPS10 (Arabidopsis thaliana trehalose phosphatase/synthase 10); transferase, transferring glycosyl groups / trehalose-phosphatase	0.686576	0.0219562
5555	CATMA1A50870	AT1G61790	OST3/OST6 family protein	0.903427	1.94237e-06
5647	CATMA1A52140	AT1G62980	ATEXPA18 (ARABIDOPSIS THALIANA EXPANSIN A18)	0.79007	0.000344916
5751	CATMA1A53420	AT1G64170	ATCHX16 (CATION/H+ EXCHANGER 16); monovalent cation:proton antiporter	1.01337	6.79302e-09
5770	CATMA1A53660	AT1G64370	unknown protein	0.682197	0.0258608
5779	CATMA1A53750	AT1G64450	proline-rich family protein	0.764709	0.00100404
5780	CATMA1A53760	AT1G64470	ubiquitin family protein	0.914487	1.13105e-06
5843	CATMA1A54410	AT1G65130	ubiquitin carboxyl-terminal hydrolase-related	1.93728	0
5887	CATMA1A55010	AT1G65730	YSL7 (YELLOW STRIPE LIKE 7); oligopeptide transporter	1.32522	0
5922	CATMA1A55440	AT1G66180	aspartyl protease family protein	0.91237	1.25506e-06
5962	CATMA1A56040	AT1G66760	MATE efflux family protein	0.833349	5.16154e-05
5972	CATMA1A56170	AT1G66880	serine/threonine protein kinase family protein	0.673131	0.0361805
5977	CATMA1A56210	AT1G66920	serine/threonine protein kinase, putative	0.842652	3.38842e-05
5995	CATMA1A56400	AT1G67100	LOB domain protein 40 / lateral organ boundaries domain protein 40 (LBD40)	0.784943	0.000429227
6028	CATMA1A56770	AT1G67440	EMB1688 (EMBRYO DEFECTIVE 1688); GTP binding / GTPase	0.801405	0.000211692
6034	CATMA1A56840	AT1G67500	ATREV3 (Arabidopsis thaliana recovery protein 3); DNA binding	1.73024	0
6037	CATMA1A56880	AT1G67530	armadillo/beta-catenin repeat family protein / U-box domain-containing family protein	0.864152	1.25943e-05
6077	CATMA1A57190	AT1G67800	copine-related	0.818336	0.000100851
6200	CATMA1A58235	AT1G68840	RAV2 (REGULATOR OF THE ATPASE OF THE VACUOLAR MEMBRANE); DNA binding / transcription factor	1.02028	4.65961e-09
6223	CATMA1A58470	AT1G69100	pepsin A	1.1047	3.85092e-11
6254	CATMA1A58730	AT1G69440	AGO7 (ARGONAUTE7)	0.71151	0.00848571
6306	CATMA1A59270	AT1E61070	EUGENE prediction	0.894685	2.96499e-06
6336	CATMA1A59530	AT1G70250	receptor serine/threonine kinase, putative	0.69617	0.0152872
6340	CATMA1A59570	AT1G70290	ATTPS8 (Arabidopsis thaliana trehalose phosphatase/synthase 8); transferase, transferring glycosyl groups	1.1077	3.08074e-11
6362	CATMA1A59790	AT1G70530	protein kinase family protein	0.775219	0.000647426
6380	CATMA1A59980	AT1G70700	unknown protein	0.7631	0.00107326
6409	CATMA1A60325	AT1G71030	ATMYBL2 (Arabidopsis myb-like 2); DNA binding / transcription factor	1.73219	0
6498	CATMA1A61275	AT1G72060	serine-type endopeptidase inhibitor, DNAJ heat shock N-terminal domain-containing protein	1.06634	3.54285e-10
6499	CATMA1A61280	AT1G72060	serine-type endopeptidase inhibitor, DNAJ heat shock N-terminal domain-containing protein	2.25373	0
6582	CATMA1A62155	AT1G72930	TIR (TOLL/INTERLEUKIN-1 RECEPTOR-LIKE); transmembrane receptor	1.23855	0
6625	CATMA1A62540	AT1G73260	trypsin and protease inhibitor family protein / Kunitz family protein	2.06831	0
6661	CATMA1A62970	AT1G73650	unknown protein	0.69505	0.0159509
6665	CATMA1A63010	AT1G73680	pathogen-responsive alpha-dioxygenase, putative	1.20178	0
6702	CATMA1A63370	AT1G74020	SS2 (STRICTOSIDINE SYNTHASE 2); strictosidine synthase	0.695406	0.0157373
6775	CATMA1A64140	AT1G74790	unknown protein	0.907719	1.5759e-06
6776	CATMA1A64150	AT1G74790	unknown protein	0.987115	2.7742e-08
6816	CATMA1A64560	AT1G75220	integral membrane protein, putative	0.86683	1.11151e-05
6830	CATMA1A64720	AT1G75380	wound-responsive protein-related	0.882969	5.19423e-06
6843	CATMA1A64820_N	AT1G75490	DNA binding / transcription factor	0.872095	8.68511e-06
6867	CATMA1A65090	AT1G75800	pathogenesis-related thaumatin family protein	0.672561	0.0369484
6936	CATMA1A65760	AT1G76560	CP12-3	0.687859	0.0209245
6939	CATMA1A65790	AT1G76590	zinc-binding family protein	1.26423	0
6940	CATMA1A65800	AT1G76600	unknown protein	1.16005	0
7012	CATMA1A66600	AT1G77380	AAP3 (amino acid permease 3); amino acid permease	0.706128	0.0104468
7094	CATMA1A67410	AT1G78290	serine/threonine protein kinase, putative	1.30461	0
7107	CATMA1A67540_N	AT1G78460	SOUL heme-binding family protein	0.717752	0.00665564
7149	CATMA1A67930	AT1G78830	curculin-like (mannose-binding) lectin family protein	0.683034	0.0250666
7209	CATMA1A68480	AT1G79380	copine-related, unknown protein	0.693985	0.016608
7297	CATMA1A69340	AT1G80160	lactoylglutathione lyase family protein / glyoxalase I family protein	1.309	0
7320	CATMA1A69550	AT1G80380	phosphoribulokinase/uridine kinase-related	0.769808	0.000812092
7327	CATMA1A69620	AT1G80440	kelch repeat-containing F-box family protein	1.83118	0
7329	CATMA1A69640	AT1G80460	NHO1 (NONHOST RESISTANCE TO P. S. PHASEOLICOLA 1); carbohydrate kinase	1.23243	0
7369	CATMA1A70055	AT1G80830	NRAMP1 (NRAMP metal ion transporter 1); manganese ion transporter/ metal ion transporter	0.690778	0.0187479
7378	CATMA1A70145	AT1G80920	J8; heat shock protein binding / unfolded protein binding	1.85729	0
7388	CATMA1B03855	AT1G05010	EFE (ethylene forming enzyme)	0.730129	0.00408711
7425	CATMA1B35155	AT1G37130	NIA2 (NITRATE REDUCTASE 2)	1.18094	0
7428	CATMA1B43000	AT1G51890	leucine-rich repeat protein kinase, putative	1.55055	0
7475	CATMA1B70055	AT1G80830	NRAMP1 (NRAMP metal ion transporter 1); manganese ion transporter/ metal ion transporter	0.751287	0.00174393
7507	CATMA1C71032	AT1G03220	extracellular dermal glycoprotein, putative / EDGP, putative	0.6752	0.0335238
7522	CATMA1C71047	AT1G05340	unknown protein	1.293	0
7610	CATMA1C71135	AT1G10070	ATBCAT-2; branched-chain-amino-acid transaminase/ catalytic	2.49609	0
7630	CATMA1C71155	AT1G11610	CYP71A18 (cytochrome P450, family 71, subfamily A, polypeptide 18); oxygen binding	0.74833	0.00196708
7664	CATMA1C71189	AT1G13530	unknown protein	0.824243	7.75916e-05
7685	CATMA1C71209	AT1G14870	unknown protein	1.71538	0
7691	CATMA1C71214	AT1G15040	glutamine amidotransferase-related	1.8248	0
7760	CATMA1C71277	AT1G18390	protein kinase family protein	1.14186	7.70184e-12
7800	CATMA1C71316	AT1G21000	unknown protein	1.18969	0
7823	CATMA1C71339	AT1G22400	UGT85A1 (UDP-glucosyl transferase 85A1); UDP-glycosyltransferase/ transferase, transferring glycosyl groups / transferase, transferring hexosyl groups	1.31698	0
7827	CATMA1C71343	AT1G22500	zinc finger (C3HC4-type RING finger) family protein	0.88692	4.30274e-06
7895	CATMA1C71410	AT1G27020	unknown protein	0.8235	8.01994e-05
8002	CATMA1C71516	AT1G32700	zinc-binding family protein	0.665482	0.0478756
8054	CATMA1C71568	AT1G35350	unknown protein	0.806316	0.000170982
8101	CATMA1C71613	AT1G44350	ILL6 (IAA-leucine resistant (ILR)-like gene 6); metallopeptidase	0.833904	5.0342e-05
8145	CATMA1C71656	AT1G47128	cysteine proteinase (RD21A) / thiol protease	1.04458	1.21689e-09
8248	CATMA1C71759	AT1G51790	leucine-rich repeat protein kinase, putative	1.23525	0
8250	CATMA1C71761	AT1G51880	leucine-rich repeat protein kinase, putative	0.678369	0.0298154
8342	CATMA1C71852	AT1G55910	ZIP11 (ZINC TRANSPORTER 11 PRECURSOR); cation transporter	0.717353	0.00676014
8384	CATMA1C71894	AT1G60730	aldo/keto reductase family protein	0.857974	1.67778e-05
8462	CATMA1C71971_N	AT1G64230	UBC28; ubiquitin-protein ligase	1.02087	4.51328e-09
8488	CATMA1C71995_N	AT1G65500	unknown protein	1.19746	0
8489	CATMA1C71996	AT1G65510	unknown protein	1.1311	7.70184e-12
8494	CATMA1C72001	AT1G65845	unknown protein	2.56648	0
8514	CATMA1C72020	AT1G67070	DIN9 (DARK INDUCIBLE 9); mannose-6-phosphate isomerase	0.828974	6.2815e-05
8586	CATMA1C72092	AT1G70810	C2 domain-containing protein	0.808801	0.000153398
8606	CATMA1C72112	AT1G72070	DNAJ heat shock N-terminal domain-containing protein	0.946022	2.33797e-07
8619	CATMA1C72125	AT1G72930	TIR (TOLL/INTERLEUKIN-1 RECEPTOR-LIKE); transmembrane receptor	1.19723	0
8659	CATMA1C72164	AT1G75490	DNA binding / transcription factor	1.20756	0
8683	CATMA1C72188	AT1G76930	ATEXT4 (EXTENSIN 4)	2.85076	0
8748	CATMA1C72253	AT1G80920	J8; heat shock protein binding / unfolded protein binding	2.46962	0
8796	CATMA1C72301	AT1G22350	pseudogene	0.710801	0.00872231
8841	CATMA1C72346	AT1G36622	unknown protein	1.66008	0
9029	CATMA1D00215	AT1G29920	CAB2 (Chlorophyll a/b-binding protein 2); chlorophyll binding	0.918735	9.17412e-07
9048	CATMA1D00376	AT1G51820	leucine-rich repeat protein kinase, putative	1.77383	0
9116	CATMA1D02663	AT1G58235	unknown protein	0.769843	0.00081088
9231	CATMA2A00500_N	AT2G01450	ATMPK17 (Arabidopsis thaliana MAP kinase 17); MAP kinase	0.795958	0.000267876
9252	CATMA2A00720	AT2G01670	ATNUDT17 (Arabidopsis thaliana Nudix hydrolase homolog 17); hydrolase	0.666026	0.0469349
9306	CATMA2A01260	AT2G02180	TOM3 (tobamovirus multiplication protein 3)	0.862197	1.37938e-05
9307	CATMA2A01270	AT2G02220	ATPSKR1 (PHYTOSULFOKIN RECEPTOR 1); ATP binding / peptide receptor/ protein serine/threonine kinase	0.929547	5.36164e-07
9336	CATMA2A01600	AT2G02710	PAC motif-containing protein	1.04288	1.34012e-09
9431	CATMA2A02665	AT2G03760	ST (steroid sulfotransferase); sulfotransferase	0.676446	0.0320166
9644	CATMA2A05730	AT2G06960	oxidoreductase, 2OG-Fe(II) oxygenase family protein	2.33872	0
9983	CATMA2A12320	AT2G13610	ABC transporter family protein	0.971375	6.34169e-08
9993	CATMA2A12410	AT2G13790	ATSERK4 (SOMATIC EMBRYOGENESIS RECEPTOR-LIKE KINASE 4); protein binding / protein kinase/ transmembrane receptor protein serine/threonine kinase	0.689205	0.0198916
10088	CATMA2A13920	AT2G15080	disease resistance family protein	0.815135	0.000116158
10154	CATMA2A14770	AT2G15890	MEE14 (maternal effect embryo arrest 14)	1.10635	3.85092e-11
10193	CATMA2A15240	AT2G16430	PAP10; acid phosphatase/ protein serine/threonine phosphatase	0.703707	0.011465
10306	CATMA2A16420	AT2G17740	DC1 domain-containing protein	2.50856	0
10318	CATMA2A16550	AT2G17880	DNAJ heat shock protein, putative	0.863468	1.30024e-05
10361	CATMA2A16940	AT2G18290	anaphase-promoting complex, subunit 10 family / APC10 family, AtTLP2 (TUBBY LIKE PROTEIN 2); phosphoric diester hydrolase/ transcription factor	1.03107	2.58012e-09
10400	CATMA2A17330	AT2G18680	unknown protein, zinc finger (C3HC4-type RING finger) family protein	1.59841	0
10402	CATMA2A17340_N	AT2G18690	unknown protein	1.81365	0
10403	CATMA2A17350	AT2G18700	ATTPS11 (Arabidopsis thaliana trehalose phosphatase/synthase 11); transferase, transferring glycosyl groups	1.17544	0
10540	CATMA2A18460	AT2G19970	pathogenesis-related protein, putative	1.09363	7.70184e-11
10542	CATMA2A18480	AT2G19990	PR-1-LIKE (PATHOGENESIS-RELATED PROTEIN-1-LIKE)	0.915023	1.10164e-06
10616	CATMA2A19210	AT2G20670	unknown protein	0.786091	0.000408771
10851	CATMA2A21670	AT2G23170	GH3.3; indole-3-acetic acid amido synthetase	1.23534	0
10863	CATMA2A21820	AT2G23320	WRKY15 (WRKY DNA-binding protein 15); transcription factor	1.17521	0
10877	CATMA2A21910	AT2G23450	protein kinase family protein	0.673858	0.0352254
10933	CATMA2A22515	AT2G24180	CYP71B6 (CYTOCHROME P450 71B6); oxygen binding	0.709954	0.009013
11010	CATMA2A23310	AT2G25000	WRKY60 (WRKY DNA-binding protein 60); transcription factor	1.41008	0
11029	CATMA2A23510	AT2G25200	unknown protein	0.76223	0.00111261
11051	CATMA2A23790	AT2G25450	2-oxoglutarate-dependent dioxygenase, putative	1.03098	2.58782e-09
11053	CATMA2A23810	AT2G25470	leucine-rich repeat family protein	1.28084	0
11077	CATMA2A24060	AT2G25680	sulfate transporter	0.982765	3.49124e-08
11100	CATMA2A24285	AT2G25900	ATCTH (Arabidopsis thaliana Cys3His zinc finger protein); transcription factor	1.2634	0
11148	CATMA2A24760	AT2G26440	pectinesterase family protein	1.23967	0
11159	CATMA2A24855	AT2G26530	AR781	0.725909	0.00483052
11162	CATMA2A24880	AT2G26560	PLP2 (PHOSPHOLIPASE A 2A); nutrient reservoir	0.740777	0.00267004
11221	CATMA2A25525	AT2G27150	AAO3 (ABSCISIC ALDEHYDE OXIDASE 3)	0.72074	0.00592065
11308	CATMA2A26510	AT2G28110	FRA8 (FRAGILE FIBER8); transferase	1.25801	0
11309	CATMA2A26520	AT2G28120	nodulin family protein	1.45928	0
11360	CATMA2A27045	AT2G28630	beta-ketoacyl-CoA synthase family protein	1.64587	0
11405	CATMA2A27530	AT2G29120	ATGLR2.7 (Arabidopsis thaliana glutamate receptor 2.7)	0.776179	0.000621796
11417	CATMA2A27740	AT2G29340	short-chain dehydrogenase/reductase (SDR) family protein	1.18712	0
11450	CATMA2A28100	AT2G29740	UDP-glucoronosyl/UDP-glucosyl transferase family protein	0.72677	0.00466907
11480	CATMA2A28440	AT2G30140	UDP-glucoronosyl/UDP-glucosyl transferase family protein	0.999211	1.45719e-08
11488	CATMA2A28530	AT2G30250	WRKY25 (WRKY DNA-binding protein 25); transcription factor	0.700185	0.0131196
11512	CATMA2A28743	AT2G30490	ATC4H (CINNAMATE-4-HYDROXYLASE)	0.998149	1.54268e-08
11513	CATMA2A28746	AT2G30490	ATC4H (CINNAMATE-4-HYDROXYLASE)	1.10477	3.85092e-11
11514	CATMA2A28750	AT2G30500	kinase interacting family protein	0.852276	2.18212e-05
11516	CATMA2A28765	AT2G30520	RPT2 (ROOT PHOTOTROPISM 2)	1.22389	0
11639	CATMA2A30040	AT2G31810	acetolactate synthase small subunit, putative	1.15582	0
11649	CATMA2A30140	AT2G31890	unknown protein, leucine-rich repeat transmembrane protein kinase, putative	1.05858	5.54532e-10
11675	CATMA2A30410	AT2G32150	haloacid dehalogenase-like hydrolase family protein	1.12077	1.54037e-11
11846	CATMA2A32020	AT2G33830	dormancy/auxin associated family protein	1.20153	0
11864	CATMA2A32200	AT2G34070	unknown protein	0.737493	0.00304659
12023	CATMA2A33850	AT2G35680	dual specificity protein phosphatase family protein	0.74683	0.00209062
12071	CATMA2A34420	AT2G36220	unknown protein	1.16886	0
12084	CATMA2A34530	AT2G36320	zinc finger (AN1-like) family protein	1.16587	0
12115	CATMA2A34860	AT2G36630	unknown protein	0.684515	0.0237179
12120	CATMA2A34910	AT2G36690	oxidoreductase, 2OG-Fe(II) oxygenase family protein	2.7735	0
12167	CATMA2A35430	AT2G37130	peroxidase 21 (PER21) (P21) (PRXR5)	0.818269	0.000101146
12226	CATMA2A36030	AT2G37750	unknown protein	0.7097	0.00910192
12293	CATMA2A36695	AT2G38400	AGT3 (ALANINE:GLYOXYLATE AMINOTRANSFERASE 3); alanine-glyoxylate transaminase	1.58409	0
12330	CATMA2A37070	AT2G38800	calmodulin-binding protein-related	0.801747	0.000208569
12337	CATMA2A37130	AT2G38870	protease inhibitor, putative	2.62944	0
12366	CATMA2A37430	AT2G39200	MLO12 (MILDEW RESISTANCE LOCUS O 12); calmodulin binding	3.09135	0
12367	CATMA2A37440	AT2G39210	nodulin family protein	1.40636	0
12401	CATMA2A37790	AT2G39520	unknown protein, unknown protein	1.43495	0
12405	CATMA2A37840	AT2G39570	ACT domain-containing protein	0.708081	0.00968915
12453	CATMA2A38220	AT2G40000	unknown protein	2.12446	0
12499	CATMA2A38710	AT2G40420	amino acid transporter family protein	0.73364	0.00355411
12553	CATMA2A39280	AT2G40940	ERS1 (ETHYLENE RESPONSE SENSOR 1); receptor	0.687415	0.0212759
12586	CATMA2A39600	AT2G41250	haloacid dehalogenase-like hydrolase family protein	1.04608	1.11677e-09
12587	CATMA2A39610	AT2G41260	M17	0.987507	2.71721e-08
12602	CATMA2A39780	AT2G41410	calmodulin, putative	1.03201	2.44918e-09
12692	CATMA2A40750	AT2G42360	zinc finger (C3HC4-type RING finger) family protein	1.31638	0
12751	CATMA2A41305	AT2G42890	AML2	0.759694	0.00123541
12797	CATMA2A41750	AT2G43330	ATINT1 (INOSITOL TRANSPORTER 1); carbohydrate transporter/ sugar porter	0.676665	0.0317583
12816	CATMA2A41920	AT2G43510	ATTI1 (ARABIDOPSIS THALIANA TRYPSIN INHIBITOR PROTEIN 1)	0.854392	1.97957e-05
12827	CATMA2A42040	AT2G43620	chitinase, putative	4.03465	0
12898	CATMA2A42780	AT2G44370	DC1 domain-containing protein	2.81921	0
12899	CATMA2A42790	AT2G44380	DC1 domain-containing protein	2.00401	0
12900	CATMA2A42820	AT2G44390	DC1 domain-containing protein	0.905801	1.73043e-06
12910	CATMA2A42930	AT2G44490	PEN2 (PENETRATION 2); hydrolase, hydrolyzing O-glycosyl compounds	0.68968	0.0195394
12941	CATMA2A43255	AT2G44790	UCC2 (UCLACYANIN 2); copper ion binding	0.948754	2.03452e-07
12983	CATMA2A43600	AT2G45210	auxin-responsive protein-related	0.986867	2.81117e-08
12984	CATMA2A43610	AT2G45220	pectinesterase family protein	2.31964	0
13141	CATMA2A45200	AT2G46740	FAD-binding domain-containing protein	0.950887	1.82487e-07
13149	CATMA2A45275	AT2G46830	CCA1 (CIRCADIAN CLOCK ASSOCIATED 1); transcription factor	0.700656	0.0128858
13193	CATMA2A45740	AT2G47270	transcription factor/ transcription regulator	0.791368	0.000326271
13439	CATMA2B19210	AT2G20670	unknown protein	0.983672	3.32796e-08
13478	CATMA2B23810	AT2G25470	leucine-rich repeat family protein	0.665229	0.0483179
13485	CATMA2B24995_N	AT2G26670	HY1 (HEME OXYGENASE 1)	0.784632	0.000434935
13561	CATMA2B34910	AT2G36690	oxidoreductase, 2OG-Fe(II) oxygenase family protein	2.42702	0
13636	CATMA2C47008	AT2G01450	ATMPK17 (Arabidopsis thaliana MAP kinase 17); MAP kinase	0.679732	0.0283449
13703	CATMA2C47073	AT2G05070	LHCB2.2 (Photosystem II light harvesting complex gene 2.2); chlorophyll binding	0.909104	1.47281e-06
13704	CATMA2C47074	AT2G05100	LHCB2.1 (Photosystem II light harvesting complex gene 2.1); chlorophyll binding	0.796888	0.000257355
13734	CATMA2C47104	AT2G06960	oxidoreductase, 2OG-Fe(II) oxygenase family protein	0.687427	0.0212662
13836	CATMA2C47205	AT2G15960	unknown protein	1.31523	0
13895	CATMA2C47264	AT2G18280	AtTLP2 (TUBBY LIKE PROTEIN 2); phosphoric diester hydrolase/ transcription factor, anaphase-promoting complex, subunit 10 family / APC10 family	1.24774	0
13944	CATMA2C47312	AT2G19800	MIOX2 (MYO-INOSITOL OXYGENASE 2)	1.18752	0
14011	CATMA2C47379	AT2G23170	GH3.3; indole-3-acetic acid amido synthetase	1.77377	0
14071	CATMA2C47439	AT2G26670	HY1 (HEME OXYGENASE 1)	0.89078	3.577e-06
14072	CATMA2C47440	AT2G26740	ATSEH (Arabidopsis thaliana soluble epoxide hydrolase); epoxide hydrolase	1.3338	0
14144	CATMA2C47512	AT2G30670	tropinone reductase, putative / tropine dehydrogenase, putative	0.853363	2.07569e-05
14163	CATMA2C47531	AT2G31380	STH (salt tolerance homologue); transcription factor/ zinc ion binding	0.816	0.000111809
14173	CATMA2C47541	AT2G31880	leucine-rich repeat transmembrane protein kinase, putative	0.773076	0.000708348
14187	CATMA2C47555	AT2G32540	ATCSLB04 (Cellulose synthase-like B4); transferase/ transferase, transferring glycosyl groups	0.939621	3.233e-07
14207	CATMA2C47575	AT2G33630	3-beta hydroxysteroid dehydrogenase/isomerase family protein	0.841318	3.60015e-05
14215	CATMA2C47583	AT2G34070	unknown protein	0.793941	0.000292168
14239	CATMA2C47607	AT2G35680	dual specificity protein phosphatase family protein	1.00395	1.12986e-08
14296	CATMA2C47663	AT2G39400	hydrolase, alpha/beta fold family protein	1.38121	0
14298	CATMA2C47665	AT2G39450	cation efflux family protein	0.840204	3.78685e-05
14314	CATMA2C47681	AT2G40420	amino acid transporter family protein	1.00024	1.3794e-08
14328	CATMA2C47695	AT2G41100	TCH3 (TOUCH 3)	1.44693	0
14330	CATMA2C47697	AT2G41280	M10	0.978095	4.46322e-08
14386	CATMA2C47752	AT2G44290	protease inhibitor/seed storage/lipid transfer protein (LTP) family protein (YLS3)	0.764244	0.00102358
14405	CATMA2C47771	AT2G45170	AtATG8e (AUTOPHAGY 8E); microtubule binding	0.745067	0.00224548
14432	CATMA2C47798	AT2G46750	FAD-binding domain-containing protein	1.18137	0
14436	CATMA2C47802	AT2G47130	short-chain dehydrogenase/reductase (SDR) family protein	0.865105	1.20474e-05
14545	CATMA2C47911	AT2G14840	pseudogene	1.24252	0
14798	CATMA3A00270	AT3G01290	band 7 family protein	2.03943	0
14871	CATMA3A00955	AT3G01970	WRKY45 (WRKY DNA-binding protein 45); transcription factor	0.831338	5.64977e-05
14903	CATMA3A01220	AT3G02240	unknown protein	1.30254	0
15095	CATMA3A02960	AT3G03990	esterase/lipase/thioesterase family protein	1.1261	7.70184e-12
15102	CATMA3A03040	AT3G04070	ANAC047 (Arabidopsis NAC domain containing protein 47); transcription factor	1.49142	0
15106	CATMA3A03065	AT3G04110	GLR1 (GLUTAMATE RECEPTOR 1)	0.881891	5.46731e-06
15313	CATMA3A05140	AT3G06080	unknown protein	0.685781	0.0226204
15395	CATMA3A06053	AT3G06850	DIN3/LTA1 (DARK INDUCIBLE 3); alpha-ketoacid dehydrogenase	1.2552	0
15453	CATMA3A06570	AT3G07350	unknown protein	0.781633	0.000493952
15457	CATMA3A06620	AT3G07390	AIR12 (Auxin-Induced in Root cultures 12); extracellular matrix structural constituent	0.681398	0.0266421
15505	CATMA3A07130	AT3G07870	F-box family protein	0.795534	0.000272817
15678	CATMA3A08910	AT3G10020	unknown protein	0.864737	1.22555e-05
15775	CATMA3A10050	AT3G10985	wound-responsive protein-related	1.51894	0
16035	CATMA3A12606	AT3G13450	DIN4 (DARK INDUCIBLE 4); 3-methyl-2-oxobutanoate dehydrogenase (2-methylpropanoyl-transferring), TBP1 (TRANSCRIPTION FACTOR IID-1); DNA binding / RNA polymerase II transcription factor	1.69011	0
16069	CATMA3A12935	AT3G13750	BGAL1 (BETA GALACTOSIDASE 1); beta-galactosidase	1.10737	3.08074e-11
16092	CATMA3A13170	AT3G13950	unknown protein	0.796863	0.000257636
16126	CATMA3A13510	AT3G14230	RAP2.2; DNA binding / transcription factor	0.874341	7.81416e-06
16196	CATMA3A14340	AT3G14990	4-methyl-5(b-hydroxyethyl)-thiazole monophosphate biosynthesis protein, putative	0.921553	7.98026e-07
16247	CATMA3A14870	AT3G15450	unknown protein	2.07982	0
16281	CATMA3A15210	AT3G15820	phosphatidic acid phosphatase-related / PAP2-related	0.664302	0.0499749
16315	CATMA3A15560	AT3G16150	L-asparaginase, putative / L-asparagine amidohydrolase, putative	1.53104	0
16373	CATMA3A16175	AT3G16770	ATEBP/RAP2.3 (RELATED TO AP2 3); DNA binding / protein binding / transcription factor/ transcriptional activator	1.55225	0
16439	CATMA3A16840	AT3G17410	serine/threonine protein kinase, putative	0.688474	0.0204465
16635	CATMA3A18940	AT3G19290	ABF4 (ABRE BINDING FACTOR 4); DNA binding / transcription factor/ transcriptional activator	0.718154	0.00655185
16699	CATMA3A19470	AT3G19860	DNA binding	0.673338	0.0359066
16707	CATMA3A19545	AT3G19930	STP4 (SUGAR TRANSPORTER 4); carbohydrate transporter/ sugar porter	2.13938	0
16784	CATMA3A20390	AT3G20660	carbohydrate transporter/ sugar porter	0.715573	0.00724624
16821	CATMA3A20920	AT3G21080	ABC transporter-related	1.25523	0
16911	CATMA3A21990	AT3G22060	receptor protein kinase-related	1.08787	1.00124e-10
16952	CATMA3A22440	AT3G22440	hydroxyproline-rich glycoprotein family protein	0.910755	1.35846e-06
16978	CATMA3A22710_N	AT3G22750	protein kinase, putative	0.666428	0.0462533
17008	CATMA3A22990	AT3G23030	IAA2 (indoleacetic acid-induced protein 2); transcription factor	1.20252	0
17033	CATMA3A23245	AT3G23250	AtMYB15/AtY19/MYB15 (myb domain protein 15); DNA binding	1.0284	2.98831e-09
17293	CATMA3A26060	AT3G26210	CYP71B23 (cytochrome P450, family 71, subfamily B, polypeptide 23); oxygen binding	2.01043	0
17294	CATMA3A26070	AT3G26230	CYP71B24 (cytochrome P450, family 71, subfamily B, polypeptide 24); oxygen binding	1.30717	0
17372	CATMA3A26920	AT3G27110	peptidase M48 family protein	0.77605	0.000625182
17434	CATMA3A27610	AT3G27770	unknown protein	0.755287	0.00148082
17435	CATMA3A27615	AT3G27770	unknown protein	0.692677	0.0174507
17504	CATMA3A28420	AT3G28540	AAA-type ATPase family protein	0.698883	0.0137876
17558	CATMA3A29060	AT3G29034	unknown protein	1.10639	3.85092e-11
17559	CATMA3A29070	AT3G29035	ANAC059/ATNAC3 (Arabidopsis NAC domain containing protein 59); protein heterodimerization/ transcription factor	0.665307	0.0481807
17588	CATMA3A29380	AT3G29240	unknown protein	1.15275	0
17637	CATMA3A30250	AT3G29810	phytochelatin synthetase family protein / COBRA cell expansion protein COBL2	0.684554	0.0236829
17663	CATMA3A30650	AT3G30390	amino acid transporter family protein	1.11307	2.31055e-11
17685	CATMA3A31275	AT3G30775	ERD5 (EARLY RESPONSIVE TO DEHYDRATION 5, PROLINE OXIDASE); proline dehydrogenase	1.39602	0
17920	CATMA3A37212	AT3G44300	NIT2 (NITRILASE 2)	1.57493	0
17968	CATMA3A37900	AT3G44880	ACD1 (ACCELERATED CELL DEATH 1, PHEOPHORBIDE A OXYGENASE)	1.14741	0
17989	CATMA3A38160	AT3G45130	LAS1 (Lanosterol synthase 1); catalytic/ lyase	0.742069	0.00253459
18007	CATMA3A38355	AT3G45300	IVD (ISOVALERYL-COA-DEHYDROGENASE)	1.38361	0
18070	CATMA3A39300	AT3G46280	protein kinase-related	2.87187	0
18147	CATMA3A40240	AT3G47160	protein binding / zinc ion binding	0.825255	7.41714e-05
18159	CATMA3A40350	AT3G47340	ASN1 (DARK INDUCIBLE 6)	2.46227	0
18213	CATMA3A41020	AT3G48000	ALDH2B4 (ALDEHYDE DEHYDROGENASE 2); 3-chloroallyl aldehyde dehydrogenase/ aldehyde dehydrogenase (NAD)	1.27499	0
18273	CATMA3A41505	AT3G48530	CBS domain-containing protein	0.700943	0.0127451
18297	CATMA3A41760	AT3G48780	serine C-palmitoyltransferase, putative	0.914645	1.12232e-06
18318	CATMA3A41970	AT3G48990	AMP-dependent synthetase and ligase family protein	0.931392	4.88913e-07
18319	CATMA3A41980	AT3G48990	AMP-dependent synthetase and ligase family protein	0.675853	0.0327255
18389	CATMA3A42820	AT3G49780	ATPSK4 (PHYTOSULFOKINE 4 PRECURSOR); growth factor	0.722495	0.00552628
18455	CATMA3A43550	AT3G50480	HR4 (HOMOLOG OF RPW8 4)	2.22638	0
18482	CATMA3A43750	AT3G50740	UGT72E1 (UDP-glucosyl transferase 72E1); UDP-glycosyltransferase/ coniferyl-alcohol glucosyltransferase/ transferase, transferring glycosyl groups	1.34368	0
18510	CATMA3A44010	AT3G51000	epoxide hydrolase, putative	0.880722	5.77931e-06
18545	CATMA3A44380	AT3G51370	protein phosphatase 2C, putative / PP2C, putative	0.672462	0.0370829
18574	CATMA3A44690	AT3G51730	saposin B domain-containing protein	1.33462	0
18585	CATMA3A44766	AT3G51840	ACX4 (ACYL-COA OXIDASE 4); oxidoreductase	1.29939	0
18607	CATMA3A44970	AT3G52060	unknown protein	0.818299	0.000101016
18629	CATMA3A45170	AT3G52240	unknown protein	0.897947	2.53325e-06
18650	CATMA3A45360	AT3G52450	U-box domain-containing protein	1.50418	0
18853	CATMA3A46990	AT3G54040	photoassimilate-responsive protein-related	1.01477	6.2924e-09
18894	CATMA3A47350	AT3G54420	ATEP3 (Arabidopsis thaliana chitinase class IV); chitinase	1.41819	0
18905	CATMA3A47440	AT3G54500	unknown protein	0.804195	0.000187534
18919	CATMA3A47550	AT3G54620	BZO2H4 (basic leucine zipper O2 homolog 4); transcription factor	0.75167	0.00171691
19004	CATMA3A48410	AT3G55450	protein kinase, putative	0.723157	0.00538432
19032	CATMA3A48745	AT3G55770	LIM domain-containing protein	0.712883	0.00804556
19051	CATMA3A48940	AT3G55970	oxidoreductase, 2OG-Fe(II) oxygenase family protein	1.11222	2.31055e-11
19072	CATMA3A49125	AT3G56170	CAN (CA-2+ DEPENDENT NUCLEASE); nuclease	0.917736	9.63785e-07
19090	CATMA3A49280	AT3G56320	nucleotidyltransferase family protein, alpha-galactosidase, putative / melibiase, putative / alpha-D-galactoside galactohydrolase, putative	0.970721	6.56197e-08
19155	CATMA3A50010	AT3G57020	strictosidine synthase	1.2263	0
19224	CATMA3A50720	AT3G57700	protein kinase, putative	0.808931	0.000152528
19405	CATMA3A52725	AT3G59700	ATHLECRK (ARABIDOPSIS THALIANA LECTIN-RECEPTOR KINASE); kinase	0.821695	8.68992e-05
19441	CATMA3A53150	AT3G60140	DIN2 (DARK INDUCIBLE 2); hydrolase, hydrolyzing O-glycosyl compounds	1.28504	0
19454	CATMA3A53320	AT3G60300	RWD domain-containing protein	0.872789	8.40627e-06
19483	CATMA3A53590	AT3G60600	VAP27-1 (VAMP/SYNAPTOBREVIN-ASSOCIATED PROTEIN 27-1)	0.816931	0.000107309
19492	CATMA3A53690	AT3G60690	auxin-responsive family protein	0.683091	0.0250132
19526	CATMA3A54230	AT3G61060	ATPP2-A13	1.29318	0
19562	CATMA3A54596	AT3G61440	ATCYSC1 (BETA-SUBSTITUTED ALA SYNTHASE 3;1)	1.22037	0
19577	CATMA3A54720	AT3G61580	delta-8 sphingolipid desaturase (SLD1)	0.91725	9.87191e-07
19607	CATMA3A55026	AT3G61890	ATHB-12 (ARABIDOPSIS THALIANA HOMEOBOX PROTEIN 1); transcription factor	0.832237	5.42616e-05
19781	CATMA3B13000	AT3G13790	ATBFRUCT1/ATCWINV1 (ARABIDOPSIS THALIANA CELL WALL INVERTASE 1); beta-fructofuranosidase/ hydrolase, hydrolyzing O-glycosyl compounds	1.64416	0
19784	CATMA3B14870_N	AT3G15450	unknown protein	1.71117	0
19793	CATMA3B26340	AT3G26500	leucine-rich repeat family protein	1.04706	1.06285e-09
19829	CATMA3B54606	AT3G61470	LHCA2 (Photosystem I light harvesting complex gene 2); chlorophyll binding	0.82875	6.34495e-05
19982	CATMA3C57150	AT3G10740	ASD1 (ALPHA-L-ARABINOFURANOSIDASE); hydrolase, acting on glycosyl bonds	0.761797	0.00113268
20055	CATMA3C57222	AT3G15450	unknown protein	1.05173	8.16395e-10
20095	CATMA3C57262	AT3G17800	unknown protein	0.794801	0.000281562
20157	CATMA3C57324	AT3G22460	cysteine synthase, putative / O-acetylserine (thiol)-lyase, putative / O-acetylserine sulfhydrylase, putative	0.772826	0.00071579
20220	CATMA3C57387	AT3G25760	AOC1 (ALLENE OXIDE CYCLASE 1)	0.923557	7.22533e-07
20232	CATMA3C57399	AT3G26220	CYP71B3 (cytochrome P450, family 71, subfamily B, polypeptide 3); oxygen binding	2.01666	0
20234	CATMA3C57401	AT3G26280	CYP71B4 (cytochrome P450, family 71, subfamily B, polypeptide 4); oxygen binding	0.878488	6.42456e-06
20243	CATMA3C57410	AT3G26650	GAPA (GLYCERALDEHYDE 3-PHOSPHATE DEHYDROGENASE A SUBUNIT); glyceraldehyde-3-phosphate dehydrogenase	0.881478	5.57555e-06
20244	CATMA3C57411	AT3G26740	CCL (CCR-LIKE)	1.09167	8.47202e-11
20260	CATMA3C57427	AT3G27690	LHCB2:4 (Photosystem II light harvesting complex gene 2.3); chlorophyll binding	0.690295	0.0190917
20415	CATMA3C57581	AT3G45730	unknown protein	0.870791	9.23355e-06
20435	CATMA3C57600	AT3G46690	UDP-glucoronosyl/UDP-glucosyl transferase family protein	0.827931	6.58168e-05
20437	CATMA3C57602	AT3G46720	UDP-glucoronosyl/UDP-glucosyl transferase family protein	0.67754	0.0307459
20505	CATMA3C57669	AT3G49620	DIN11 (DARK INDUCIBLE 11); oxidoreductase	1.30306	0
20531	CATMA3C57695	AT3G50950	disease resistance protein (CC-NBS-LRR class), putative	0.776367	0.000616913
20576	CATMA3C57739	AT3G53180	glutamate-ammonia ligase	0.887445	4.19619e-06
20629	CATMA3C57791	AT3G54500	unknown protein	0.825463	7.34862e-05
20644	CATMA3C57806	AT3G55150	ATEXO70H1 (exocyst subunit EXO70 family protein H1); protein binding	1.49133	0
20657	CATMA3C57819	AT3G56310	alpha-galactosidase, putative / melibiase, putative / alpha-D-galactoside galactohydrolase, putative	0.951599	1.75964e-07
20672	CATMA3C57834	AT3G56940	AT103 (DICARBOXYLATE DIIRON 1)	0.940342	3.1174e-07
21282	CATMA4A01430	AT4G01250	WRKY22 (WRKY DNA-binding protein 22); transcription factor	1.62719	0
21337	CATMA4A02090	AT4G01870	tolB protein-related	0.814507	0.000119412
21406	CATMA4A02835	AT4G02520	ATGSTF2 (Arabidopsis thaliana Glutathione S-transferase (class phi) 2); glutathione transferase	1.76737	0
21466	CATMA4A03360	AT4G03030	kelch repeat-containing F-box family protein	0.864167	1.25857e-05
21530	CATMA4A03876	AT4G03510	RMA1 (Ring finger protein with Membrane Anchor 1); protein binding / ubiquitin-protein ligase/ zinc ion binding	1.33584	0
21534	CATMA4A03910_N	AT4G03560	ATTPC1 (TWO-PORE CHANNEL 1); calcium channel/ voltage-gated calcium channel	0.672716	0.0367376
21574	CATMA4A04760	AT4G04220	disease resistance family protein	0.727609	0.00451665
21707	CATMA4A06830	AT5G10625	unknown protein	0.947369	2.18316e-07
21797	CATMA4A08740	AT4G08850	leucine-rich repeat family protein / protein kinase family protein	1.2445	0
21901	CATMA4A10210	AT4G10160	zinc finger (C3HC4-type RING finger) family protein	1.00499	1.06825e-08
21985	CATMA4A11210	AT4G11130	RDR2 (RNA-DEPENDENT RNA POLYMERASE 2); RNA-directed RNA polymerase	0.731682	0.00384234
22022	CATMA4A11720	AT4G11570	haloacid dehalogenase-like hydrolase family protein	0.842352	3.435e-05
22029	CATMA4A11780_N	AT4G11650	ATOSM34 (OSMOTIN 34)	1.20549	0
22185	CATMA4A13695	AT4G13510	AMT1;1 (AMMONIUM TRANSPORT 1); ammonium transporter	1.04163	1.43254e-09
22187	CATMA4A13710	AT4G13530	unknown protein	0.902972	1.98585e-06
22272	CATMA4A14700	AT4G14365	zinc finger (C3HC4-type RING finger) family protein / ankyrin repeat family protein	1.44514	0
22404	CATMA4A16260	AT4G15530	PPDK (PYRUVATE ORTHOPHOSPHATE DIKINASE)	1.72369	0
22405	CATMA4A16270	AT4G15530	PPDK (PYRUVATE ORTHOPHOSPHATE DIKINASE)	1.83025	0
22406	CATMA4A16290	AT4G15550	IAGLU (INDOLE-3-ACETATE BETA-D-GLUCOSYLTRANSFERASE); UDP-glycosyltransferase/ transferase, transferring glycosyl groups, unknown protein	0.674853	0.0339568
22407	CATMA4A16293	AT4G15550	IAGLU (INDOLE-3-ACETATE BETA-D-GLUCOSYLTRANSFERASE); UDP-glycosyltransferase/ transferase, transferring glycosyl groups	0.741213	0.00262359
22415	CATMA4A16360	AT4G15610	integral membrane family protein	2.63202	0
22485	CATMA4A16980	AT4G16190	cysteine proteinase, putative	1.03234	2.40297e-09
22553	CATMA4A17722	AT4G16760	ACX1 (ACYL-COA OXIDASE 1)	0.845768	2.93991e-05
22597	CATMA4A18280	AT4G17245	zinc finger (C3HC4-type RING finger) family protein	0.802174	0.000204746
22657	CATMA4A18870	AT4G17840	unknown protein	0.906217	1.69573e-06
22686	CATMA4A19100	AT4G18080	unknown protein	0.719	0.00633857
22770	CATMA4A20050	AT4G18940	cyclic phosphodiesterase, putative	1.18047	0
22771	CATMA4A20060	AT4G18950	ankyrin protein kinase, putative	0.984058	3.26096e-08
22856	CATMA4A21060	AT4G19860	lecithin:cholesterol acyltransferase family protein / LACT family protein	0.692447	0.0176029
22875	CATMA4A21250	AT4G20000	VQ motif-containing protein	0.895701	2.82341e-06
22933	CATMA4A22370	AT4G20860	FAD-binding domain-containing protein	2.3612	0
23062	CATMA4A23950	AT4G22240	plastid-lipid associated protein PAP, putative	0.704128	0.0112812
23084	CATMA4A24190	AT4G22470	protease inhibitor/seed storage/lipid transfer protein (LTP) family protein	1.69289	0
23135	CATMA4A24750	AT4G23010	ATUTR2/UTR2 (UDP-GALACTOSE TRANSPORTER 2)	0.824435	7.69314e-05
23152	CATMA4A24945	AT4G23190	CRK11 (CYSTEINE-RICH RLK11); kinase	1.03036	2.68024e-09
23154	CATMA4A24960	AT4G23210	protein kinase family protein	0.779975	0.000529845
23155	CATMA4A24970	AT4G23215	pseudogene	0.685448	0.0229043
23158	CATMA4A25010	AT4G23250	EMB1290 (EMBRYO DEFECTIVE 1290); kinase	0.683009	0.0250898
23159	CATMA4A25030	AT4G23260	protein kinase family protein	1.32398	0
23160	CATMA4A25060	AT4G23290	protein kinase family protein	0.823824	7.90511e-05
23173	CATMA4A25290	AT4G23470	hydroxyproline-rich glycoprotein family protein	1.14227	7.70184e-12
23207	CATMA4A25630	AT4G23810	WRKY53 (WRKY DNA-binding protein 53); transcription factor	0.807517	0.000162251
23249	CATMA4A25970	AT4G24230	ACBP3 (ACYL-COA-BINDING DOMAIN 3)	0.828194	6.50475e-05
23250	CATMA4A25980	AT4G24240	WRKY7 (WRKY DNA-binding protein 7); transcription factor	0.838677	4.05811e-05
23338	CATMA4A26800	AT4G25110	caspase	1.44119	0
23344	CATMA4A26860	AT4G25170	unknown protein	0.975061	5.23186e-08
23448	CATMA4A27720	AT4G26200	ACS7 (1-Amino-cyclopropane-1-carboxylate synthase 7); 1-aminocyclopropane-1-carboxylate synthase	1.71931	0
23562	CATMA4A28990	AT4G27410	RD26 (RESPONSIVE TO DESSICATION 26)	0.819595	9.53835e-05
23567	CATMA4A29020	AT4G27450	unknown protein	1.58166	0
23600	CATMA4A29370	AT4G27730	ATOPT6 (oligopeptide transporter 6); oligopeptide transporter	1.07071	2.77266e-10
23630	CATMA4A29690	AT4G28040	nodulin MtN21 family protein	1.07078	2.77266e-10
23652	CATMA4A29910	AT4G28270	zinc finger (C3HC4-type RING finger) family protein	0.997406	1.60506e-08
23655	CATMA4A29940	AT4G28300	hydroxyproline-rich glycoprotein family protein	0.807128	0.000165029
23749	CATMA4A30840_N	AT4G29190	zinc finger (CCCH-type) family protein	0.99209	2.1311e-08
23838	CATMA4A31790	AT4G30140	GDSL-motif lipase/hydrolase family protein	0.863582	1.29335e-05
23851	CATMA4A31885	AT4G30270	MERI5B (MERISTEM-5); hydrolase, acting on glycosyl bonds	1.86659	0
23973	CATMA4A33145	AT4G31500	CYP83B1 (CYTOCHROME P450 MONOOXYGENASE 83B1); oxygen binding	0.683642	0.0245038
23979	CATMA4A33190	AT4G31550	WRKY11 (WRKY DNA-binding protein 11); transcription factor	1.07024	2.84968e-10
24011	CATMA4A33520	AT4G31870	ATGPX7 (GLUTATHIONE PEROXIDASE 7); glutathione peroxidase	0.879068	6.25066e-06
24107	CATMA4A34610	AT4G32870	unknown protein	2.1949	0
24115	CATMA4A34690	AT4G32940	GAMMA-VPE (Vacuolar processing enzyme gamma); cysteine-type endopeptidase	1.57838	0
24126	CATMA4A34790	AT4G33050	EDA39 (embryo sac development arrest 39); calmodulin binding	1.20631	0
24150	CATMA4A35030	AT4G33300	ADR1-L1 (ADR1-LIKE 1); ATP binding / protein binding	0.731379	0.00388908
24221	CATMA4A35835	AT4G34030	MCCB (3-METHYLCROTONYL-COA CARBOXYLASE); biotin carboxylase	1.13703	7.70184e-12
24236	CATMA4A36000	AT4G34180	cyclase family protein	0.966703	8.08539e-08
24241	CATMA4A36050	AT4G34230	CAD5 (CINNAMYL ALCOHOL DEHYDROGENASE 5)	0.821368	8.81711e-05
24333	CATMA4A36910	AT4G35180	LHT7 (LYS/HIS TRANSPORTER 7); amino acid permease	0.828737	6.34845e-05
24388	CATMA4A37410	AT4G35750	Rho-GTPase-activating protein-related	0.703374	0.0116125
24390	CATMA4A37425	AT4G35770	SEN1 (DARK INDUCIBLE 1)	2.14934	0
24470	CATMA4A38220	AT4G36670	mannitol transporter, putative	3.02132	0
24477	CATMA4A38290	AT4G36720	HVA22K (HVA22-LIKE PROTEIN K), GBF1 (G-box binding factor 1); transcription factor	0.685774	0.0226258
24482	CATMA4A38340	AT4G36780	brassinosteroid signalling positive regulator-related	0.713087	0.00798221
24489	CATMA4A38440	AT4G36850	PQ-loop repeat family protein / transmembrane family protein	1.10299	4.6211e-11
24505	CATMA4A38575	AT4G36990	HSF4 (HEAT SHOCK FACTOR 4); DNA binding / transcription factor, unknown protein	0.766971	0.00091398
24539	CATMA4A38960	AT4G37390	YDK1 (AUXIN UPREGULATED1, YADOKARI 1); indole-3-acetic acid amido synthetase	1.76951	0
24553	CATMA4A39085	AT4G37520	peroxidase 50 (PER50) (P50) (PRXR2)	3.06452	0
24554	CATMA4A39090	AT4G37530	peroxidase, putative	1.07048	2.77266e-10
24570	CATMA4A39270	AT4G37760	squalene monooxygenase, putative / squalene epoxidase, putative	0.854947	1.92962e-05
24580	CATMA4A39370	AT4G37870	phosphoenolpyruvate carboxykinase (ATP), putative / PEP carboxykinase, putative / PEPCK, putative	1.54625	0
24581	CATMA4A39380	AT4G37870	phosphoenolpyruvate carboxykinase (ATP), putative / PEP carboxykinase, putative / PEPCK, putative	1.31282	0
24637	CATMA4A39970	AT4G38470	protein kinase family protein	0.908927	1.48557e-06
24645	CATMA4A40036	AT4G38540	monooxygenase, putative (MO2)	1.33235	0
24646	CATMA4A40040	AT4G38550	unknown protein	1.15972	0
24705	CATMA4A40580	AT4G39090	RD19 (RESPONSIVE TO DEHYDRATION 19); cysteine-type peptidase	0.729094	0.00425852
24760	CATMA4A41030	AT4G39675	unknown protein	0.760726	0.00118394
24774	CATMA4A41170	AT4G39780	AP2 domain-containing transcription factor, putative	1.17025	0
24924	CATMA4C42088	AT4G03420	unknown protein	1.22527	0
25067	CATMA4C42230	AT4G11650	ATOSM34 (OSMOTIN 34)	1.29666	0
25088	CATMA4C42251	AT4G12480	pEARLI 1; lipid binding	1.68059	0
25089	CATMA4C42252	AT4G12490	protease inhibitor/seed storage/lipid transfer protein (LTP) family protein	2.85951	0
25090	CATMA4C42253	AT4G12500	protease inhibitor/seed storage/lipid transfer protein (LTP) family protein	3.32958	0
25109	CATMA4C42272	AT4G13310	CYP71A20 (cytochrome P450, family 71, subfamily A, polypeptide 20); oxygen binding	1.01626	5.80719e-09
25136	CATMA4C42299	AT4G14690	ELIP2 (EARLY LIGHT-INDUCIBLE PROTEIN 2); chlorophyll binding	0.922119	7.75945e-07
25157	CATMA4C42320	AT4G15545	unknown protein	0.835139	4.7616e-05
25189	CATMA4C42351	AT4G16860	RPP4 (RECOGNITION OF PERONOSPORA PARASITICA 4)	0.823834	7.90175e-05
25217	CATMA4C42378	AT4G18120	AML3 (ARABIDOPSIS MEI2-LIKE); RNA binding	0.700357	0.0130337
25375	CATMA4C42529	AT4G28040	nodulin MtN21 family protein	1.0681	3.23477e-10
25448	CATMA4C42602	AT4G32940	GAMMA-VPE (Vacuolar processing enzyme gamma); cysteine-type endopeptidase	0.852442	2.16551e-05
25516	CATMA4C42669	AT4G37150	esterase, putative	0.707248	0.0100056
25523	CATMA4C42676	AT4G37520	peroxidase 50 (PER50) (P50) (PRXR2)	2.86387	0
25530	CATMA4C42683	AT4G37770	ACS8 (1-Amino-cyclopropane-1-carboxylate synthase 8)	0.825957	7.18832e-05
25556	CATMA4C42709	AT4G39640	GGT1; gamma-glutamyltransferase	0.81206	0.000132978
25746	CATMA4D01596	AT4G12470	protease inhibitor/seed storage/lipid transfer protein (LTP) family protein	2.16529	0
25747	CATMA4D01600	AT4G12550	AIR1 (Auxin-Induced in Root cultures 1); lipid binding	1.69026	0
25790	CATMA4D03132	AT4G12545	protease inhibitor/seed storage/lipid transfer protein (LTP) family protein	1.63037	0
25875	CATMA5A00240	AT5G01210	transferase family protein	1.18245	0
25908	CATMA5A00600	AT5G01540	lectin protein kinase, putative	0.666698	0.0457997
26029	CATMA5A01890	AT5G02810	PRR7 (PSEUDO-RESPONSE REGULATOR 7); transcription regulator	0.694045	0.0165703
26068	CATMA5A02350	AT5G03240	UBQ3 (POLYUBIQUITIN 3); protein binding	0.921045	8.18359e-07
26249	CATMA5A04300	AT5G05100	nucleic acid binding	0.780395	0.000520515
26273	CATMA5A04500	AT5G05320	monooxygenase, putative (MO3)	0.695332	0.0157812
26284	CATMA5A04600	AT5G05440	unknown protein	1.19146	0
26318	CATMA5A04930	AT5G05750	DNAJ heat shock N-terminal domain-containing protein	0.730779	0.00398295
26427	CATMA5A06073	AT5G06860	PGIP1 (POLYGALACTURONASE INHIBITING PROTEIN 1); protein binding	1.73068	0
26428	CATMA5A06076	AT5G06870	PGIP2 (POLYGALACTURONASE INHIBITING PROTEIN 2); protein binding	0.680127	0.0279323
26486	CATMA5A06655	AT5G07440	GDH2 (GLUTAMATE DEHYDROGENASE 2); oxidoreductase	2.05458	0
26636	CATMA5A08270	AT5G09440	phosphate-responsive protein, putative	1.05046	8.7801e-10
26729	CATMA5A09186	AT5G10450	GRF6 (GF14 LAMBDA); protein phosphorylated amino acid binding	0.863781	1.2814e-05
26765	CATMA5A09600	AT5G10860	CBS domain-containing protein	0.849529	2.4754e-05
26926	CATMA5A11290	AT5G13080	WRKY75 (WRKY DNA-binding protein 75); transcription factor	0.675302	0.0333978
26936	CATMA5A11390	AT5G13180	ANAC083 (Arabidopsis NAC domain containing protein 83); transcription factor	0.668309	0.0431826
27038	CATMA5A12390	AT5G14170	SWIB complex BAF60b domain-containing protein	0.714883	0.00744374
27039	CATMA5A12400	AT5G14180	lipase family protein	2.00854	0
27097	CATMA5A13000	AT5G14780	FDH (FORMATE DEHYDROGENASE); NAD binding / cofactor binding / oxidoreductase, acting on the CH-OH group of donors, NAD or NADP as acceptor	1.32255	0
27292	CATMA5A15190	AT5G16880	VHS domain-containing protein / GAT domain-containing protein	0.760475	0.00119627
27322	CATMA5A15570	AT5G17300	myb family transcription factor	1.02443	3.71229e-09
27330	CATMA5A15640	AT5G17380	pyruvate decarboxylase family protein	0.66664	0.0458963
27398	CATMA5A16410	AT5G18140	DNAJ heat shock N-terminal domain-containing protein	0.810311	0.000143583
27400	CATMA5A16435	AT5G18170	GDH1 (GLUTAMATE DEHYDROGENASE 1); oxidoreductase	1.01369	6.67749e-09
27450	CATMA5A16940	AT5G18630	lipase class 3 family protein	0.865645	1.17478e-05
27451	CATMA5A16980	AT5G18650	zinc finger (C3HC4-type RING finger) family protein	0.732519	0.00371644
27453	CATMA5A17020	AT5G18670	BMY3 (beta-amylase 3); beta-amylase	0.738466	0.00292997
27499	CATMA5A17530	AT5G19120	pepsin A	1.29868	0
27501	CATMA5A17550	AT5G19140	auxin/aluminum-responsive protein, putative	0.697534	0.0145146
27568	CATMA5A18290	AT5G19860	unknown protein	1.0729	2.46459e-10
27606	CATMA5A18670	AT5G20230	ATBCB (ARABIDOPSIS BLUE-COPPER-BINDING PROTEIN); copper ion binding	1.50146	0
27607	CATMA5A18680	AT5G20240	PI (PISTILLATA); DNA binding / transcription factor	0.744911	0.00225966
27608	CATMA5A18690	AT5G20250	DIN10 (DARK INDUCIBLE 10); hydrolase, hydrolyzing O-glycosyl compounds	0.665449	0.0479319
27686	CATMA5A19550	AT5G21020	unknown protein	0.668026	0.0436309
27703	CATMA5A19710	AT5G21170	5p-AMP-activated protein kinase beta-2 subunit, putative	1.0227	4.08197e-09
27768	CATMA5A20420	AT5G22920	zinc finger (C3HC4-type RING finger) family protein	0.848708	2.57028e-05
27810	CATMA5A20820	AT5G23340	protein binding	1.0834	1.30931e-10
27870	CATMA5A21550	AT5G24030	C4-dicarboxylate transporter/malic acid transport family protein	0.856569	1.79042e-05
27879	CATMA5A21665	AT5G24120	SIGE (RNA polymerase sigma subunit E); DNA binding / DNA-directed RNA polymerase/ sigma factor/ transcription factor	0.901941	2.08775e-06
27882	CATMA5A21705	AT5G24160	squalene monooxygenase 1,2 / squalene epoxidase 1,2 (SQP1,2)	1.14262	7.70184e-12
27886	CATMA5A21760	AT5G24210	lipase class 3 family protein	1.21591	0
27887	CATMA5A21790	AT5G24230	unknown protein	0.806655	0.000168473
27915	CATMA5A22060	AT5G24460	unknown protein	0.776471	0.000614217
27916	CATMA5A22070	AT5G24470	APRR5 (PSEUDO-RESPONSE REGULATOR 5); transcription regulator	0.778823	0.00055625
27917	CATMA5A22090	AT5G24490	30S ribosomal protein, putative, unknown protein	0.670675	0.0395975
27921	CATMA5A22130	AT5G24530	oxidoreductase, 2OG-Fe(II) oxygenase family protein	1.56874	0
27940	CATMA5A22350	AT5G24690	unknown protein	0.675971	0.0325826
27950	CATMA5A22490	AT5G24810	ABC1 family protein, BZO2H2 (basic leucine zipper O2 homolog 2); DNA binding / transcription factor	1.01977	4.79054e-09
27957	CATMA5A22560	AT5G24870	zinc finger (C3HC4-type RING finger) family protein	0.700459	0.0129829
27988	CATMA5A22960	AT5G25250	unknown protein	1.02748	3.14235e-09
27998	CATMA5A23070	AT5G25350	EBF2 (EIN3-BINDING F BOX PROTEIN 2), unknown protein	0.792446	0.000311537
28008	CATMA5A23190_N	AT5G25440	protein kinase family protein	1.10883	3.08074e-11
28046	CATMA5A23556	AT5G25900	GA3 (GA REQUIRING 3); oxygen binding	0.791946	0.000318291
28077	CATMA5A24040	AT5G26340	MSS1 (SUGAR TRANSPORT PROTEIN 13); carbohydrate transporter/ hexose:hydrogen symporter/ high-affinity hydrogen:glucose transporter/ sugar porter	1.77153	0
28201	CATMA5A25590	AT5G28050	cytidine/deoxycytidylate deaminase family protein	0.94119	2.9867e-07
28266	CATMA5A26810	AT5G28770	BZO2H3 (basic leucine zipper O2 homolog 3); DNA binding / transcription factor	0.671947	0.0377909
28439	CATMA5A31740	AT5G36220	CYP81D1 (CYTOCHROME P450 91A1); oxygen binding	1.35988	0
28513	CATMA5A32930	AT5G37600	ATGSR1 (Arabidopsis thaliana glutamine synthase clone R1); glutamate-ammonia ligase	0.82178	8.65718e-05
28627	CATMA5A34660	AT5G39050	transferase family protein	0.700813	0.0128084
28659	CATMA5A35160	AT5G39580	peroxidase	3.39214	0
28660	CATMA5A35170	AT5G39590	unknown protein	1.05861	5.54532e-10
28662	CATMA5A35200	AT5G39610	ANAC092/ATNAC2/ATNAC6 (Arabidopsis NAC domain containing protein 92); protein heterodimerization/ protein homodimerization/ transcription factor	1.22554	0
28675	CATMA5A35430	AT5G39785	unknown protein	1.65993	0
28768	CATMA5A36458	AT5G40780	LHT1 (LYSINE HISTIDINE TRANSPORTER 1); amino acid permease/ amino acid transporter	1.27592	0
28798	CATMA5A36740	AT5G41080	glycerophosphoryl diester phosphodiesterase family protein	0.679074	0.0290465
28922	CATMA5A38200	AT5G42440	protein kinase family protein	0.72512	0.00498343
28962	CATMA5A38640	AT5G42830	transferase family protein	0.929644	5.33568e-07
28984	CATMA5A38880	AT5G43060	cysteine proteinase, putative / thiol protease, putative	0.962708	9.94307e-08
29026	CATMA5A39310	AT5G43450	2-oxoglutarate-dependent dioxygenase, putative	1.28381	0
29032	CATMA5A39400	AT5G43580	serine-type endopeptidase inhibitor	2.80816	0
29095	CATMA5A40030_N	AT5G44290	kinase	0.925273	6.6346e-07
29107	CATMA5A40150	AT5G44380	FAD-binding domain-containing protein	0.992796	2.05254e-08
29122	CATMA5A40380	AT5G44580	unknown protein	1.01556	6.03054e-09
29124	CATMA5A40400	AT5G44585	unknown protein	3.10698	0
29154	CATMA5A40750	AT5G44910	Toll-Interleukin-Resistance (TIR) domain-containing protein	0.683898	0.0242705
29205	CATMA5A41330	AT5G45380	sodium:solute symporter family protein	1.31213	0
29208	CATMA5A41350	AT5G45410	unknown protein	0.77094	0.00077457
29215	CATMA5A41450	AT5G45510	leucine-rich repeat family protein	0.66585	0.0472376
29266	CATMA5A42040	AT5G46050	ATPTR3/PTR3 (PEPTIDE TRANSPORTER PROTEIN 3); transporter	0.665745	0.0474191
29272	CATMA5A42105	AT5G46110	APE2 (ACCLIMATION OF PHOTOSYNTHESIS TO ENVIRONMENT)	0.904028	1.88642e-06
29337	CATMA5A42790	AT5G46780	VQ motif-containing protein	0.826904	6.89069e-05
29383	CATMA5A43320	AT5G47370	HAT2; transcription factor	1.48541	0
29404	CATMA5A43535	AT5G47560	ATSDAT/ATTDT (TONOPLAST DICARBOXYLATE TRANSPORTER); malate transporter/ sodium:dicarboxylate symporter	1.19209	0
29469	CATMA5A44140	AT5G48160	protein binding / zinc ion binding	1.27402	0
29471	CATMA5A44160	AT5G48180	kelch repeat-containing protein	0.691112	0.0185128
29488	CATMA5A44340	AT5G48380	leucine-rich repeat family protein / protein kinase family protein	0.715195	0.00735376
29494	CATMA5A44410	AT5G48430	unknown protein	3.80019	0
29506	CATMA5A44520	AT5G48540	33 kDa secretory protein-related	1.89548	0
29521	CATMA5A44660	AT5G48657	defense protein-related	1.04428	1.24e-09
29586	CATMA5A45350	AT5G49360	BXL1 (BETA-XYLOSIDASE 1); hydrolase, hydrolyzing O-glycosyl compounds	1.43274	0
29593	CATMA5A45440	AT5G49450	bZIP family transcription factor, unknown protein	1.44424	0
29599	CATMA5A45500	AT5G49520	WRKY48 (WRKY DNA-binding protein 48); transcription factor	0.954915	1.48499e-07
29672	CATMA5A46160	AT5G50200	WR3 (WOUND-RESPONSIVE 3)	2.2009	0
29743	CATMA5A46995	AT5G51070	ERD1 (EARLY RESPONSIVE TO DEHYDRATION 1); ATP binding / ATPase	0.961343	1.06694e-07
29830	CATMA5A47910	AT5G51970	sorbitol dehydrogenase, putative / L-iditol 2-dehydrogenase, putative	0.718642	0.00642791
29904	CATMA5A48670	AT5G52810	ornithine cyclodeaminase/mu-crystallin family protein	0.721707	0.00570013
29915	CATMA5A48780	AT5G52900	unknown protein	1.19496	0
29984	CATMA5A49450	AT5G53550	YSL3 (YELLOW STRIPE LIKE 3); oligopeptide transporter	1.22922	0
30018	CATMA5A49880	AT5G53970	aminotransferase, putative	1.27642	0
30026	CATMA5A50015	AT5G54080	HGO (HOMOGENTISATE 1,2-DIOXYGENASE); homogentisate 1,2-dioxygenase	1.54221	0
30034	CATMA5A50073	AT5G54160	ATOMT1 (O-METHYLTRANSFERASE 1)	1.21609	0
30035	CATMA5A50076	AT5G54160	ATOMT1 (O-METHYLTRANSFERASE 1)	1.14033	7.70184e-12
30037	CATMA5A50090	AT5G54170	unknown protein	0.797871	0.000246669
30046	CATMA5A50147	AT5G54270	LHCB3 (LIGHT-HARVESTING CHLOROPHYLL BINDING PROTEIN 3)	0.784931	0.000429441
30122	CATMA5A50820	AT5G55050	GDSL-motif lipase/hydrolase family protein	0.748855	0.0019256
30207	CATMA5A51710	AT5G55930	ATOPT1 (oligopeptide transporter 1); oligopeptide transporter, EMB2731 (EMBRYO DEFECTIVE 2731)	1.4792	0
30211	CATMA5A51750	AT5G55970	zinc finger (C3HC4-type RING finger) family protein	0.681775	0.0262706
30221	CATMA5A51870	AT5G56100	glycine-rich protein / oleosin	1.78471	0
30228	CATMA5A51960	AT5G56180	ATARP8 (ACTIN-RELATED PROTEIN 8); structural constituent of cytoskeleton	0.725008	0.00500545
30281	CATMA5A52540	AT5G56750	Ndr family protein	0.742865	0.00245446
30291	CATMA5A52625	AT5G56870	beta-galactosidase, putative / lactase, putative	2.49642	0
30325	CATMA5A52970	AT5G57220	CYP81F2 (cytochrome P450, family 81, subfamily F, polypeptide 2); oxygen binding	0.722599	0.00550377
30362	CATMA5A53340	AT5G57630	CIPK21 (CBL-INTERACTING PROTEIN KINASE 21); kinase	0.706106	0.0104554
30364	CATMA5A53360	AT5G57655	xylose isomerase family protein	1.84148	0
30365	CATMA5A53370	AT5G57660	zinc finger (B-box type) family protein	1.30049	0
30371	CATMA5A53440	AT5G57710	heat shock protein-related	0.718766	0.00639676
30393	CATMA5A53660	AT5G57900	SKIP1 (SKP1 INTERACTING PARTNER 1)	1.05993	5.16023e-10
30440	CATMA5A54080	AT5G58330	malate dehydrogenase (NADP), chloroplast, putative	0.679894	0.0281751
30442	CATMA5A54100	AT5G58350	WNK4 (Arabidopsis WNK kinase 4); kinase	1.89575	0
30445	CATMA5A54130	AT5G58375	unknown protein	0.906153	1.70103e-06
30469	CATMA5A54370	AT5G58620	zinc finger (CCCH-type) family protein	0.799909	0.000225868
30472	CATMA5A54400	AT5G58640	selenium binding, unknown protein	0.764111	0.00102924
30544	CATMA5A55160	AT5G59420	oxysterol-binding family protein	0.756816	0.00139075
30576	CATMA5A55565	AT5G59780	MYB59 (myb domain protein 59); DNA binding / transcription factor	0.845909	2.92115e-05
30591	CATMA5A55710	AT5G59960	unknown protein	0.816599	0.000108892
30620	CATMA5A56030	AT5G60270	lectin protein kinase family protein	0.77458	0.000665031
30627	CATMA5A56105	AT5G60360	AALP (ARABIDOPSIS ALEURAIN-LIKE PROTEASE)	1.01738	5.4606e-09
30705	CATMA5A56865	AT5G61210	SNAP33 (synaptosomal-associated protein 33); t-SNARE	0.87232	8.59368e-06
30842	CATMA5A58220	AT5G62630	HIPL2 (HIPL2 PROTEIN PRECURSOR)	1.00502	1.0667e-08
30879	CATMA5A58590	AT5G63030	glutaredoxin, putative	0.803749	0.0001912
30896	CATMA5A58760	AT5G63160	BT1 (BTB and TAZ domain protein 1); protein binding / transcription regulator	1.02547	3.51204e-09
30899	CATMA5A58790	AT5G63190	MA3 domain-containing protein	0.766196	0.000943923
30936	CATMA5A59160	AT5G63620	oxidoreductase, zinc-binding dehydrogenase family protein	0.699129	0.0136592
30984	CATMA5A59570	AT5G64090	unknown protein	0.889103	3.87638e-06
30985	CATMA5A59575	AT5G64100	peroxidase, putative	1.71024	0
30986	CATMA5A59575_N	AT5G64100	peroxidase, putative	2.63668	0
30995	CATMA5A59660	AT5G64200	ATSC35 ("Arabidopsis thaliana arginine/serine-rich splicing factor 35, 35 kDa protein"); RNA binding	0.777348	0.000591948
31082	CATMA5A60485	AT5G65110	ACX2 (ACYL-COA OXIDASE 2); acyl-CoA oxidase	0.725916	0.00482922
31217	CATMA5A61750	AT5G66420	unknown protein	1.50051	0
31372	CATMA5C64020	AT5G02020	unknown protein	1.05909	5.39129e-10
31451	CATMA5C64099	AT5G06860	PGIP1 (POLYGALACTURONASE INHIBITING PROTEIN 1); protein binding	1.45694	0
31452	CATMA5C64100	AT5G06870	PGIP2 (POLYGALACTURONASE INHIBITING PROTEIN 2); protein binding	0.891732	3.41734e-06
31465	CATMA5C64113	AT5G07440	GDH2 (GLUTAMATE DEHYDROGENASE 2); oxidoreductase	2.08505	0
31621	CATMA5C64268	AT5G16370	AMP-binding protein, putative	1.2227	0
31625	CATMA5C64272	AT5G16830	SYP21 (syntaxin 21); t-SNARE	0.771269	0.000763989
31660	CATMA5C64307	AT5G19240	unknown protein	0.839846	3.84879e-05
31675	CATMA5C64322	AT5G20350	TIP1 (TIP GROWTH DEFECTIVE 1)	0.709359	0.00922257
31704	CATMA5C64351	AT5G21940	unknown protein	0.855939	1.8433e-05
31775	CATMA5C64419	AT5G24490	30S ribosomal protein, putative	0.75425	0.00154506
31784	CATMA5C64427	AT5G25260	unknown protein	1.71905	0
31786	CATMA5C64429	AT5G25350	EBF2 (EIN3-BINDING F BOX PROTEIN 2)	1.18617	0
31791	CATMA5C64434	AT5G25440	protein kinase family protein	1.21598	0
31909	CATMA5C64551	AT5G35525	unknown protein	1.63181	0
32030	CATMA5C64672	AT5G41080	glycerophosphoryl diester phosphodiesterase family protein	0.71739	0.00675027
32081	CATMA5C64723	AT5G43190	F-box family protein (FBX6)	0.791902	0.000318895
32089	CATMA5C64731	AT5G43570	serine protease inhibitor, potato inhibitor I-type family protein	1.41124	0
32114	CATMA5C64756	AT5G44575	unknown protein	1.97439	0
32207	CATMA5C64848	AT5G49440	unknown protein	0.882959	5.19685e-06
32289	CATMA5C64930	AT5G54080	HGO (HOMOGENTISATE 1,2-DIOXYGENASE); homogentisate 1,2-dioxygenase	1.27862	0
32300	CATMA5C64941	AT5G54500	FQR1 (FLAVODOXIN-LIKE QUINONE REDUCTASE 1)	0.765961	0.000953185
32305	CATMA5C64946	AT5G54710	ankyrin repeat family protein	0.918732	9.1752e-07
32365	CATMA5C65006	AT5G57560	TCH4 (TOUCH 4); hydrolase, acting on glycosyl bonds	0.979245	4.20135e-08
32373	CATMA5C65014	AT5G57887	unknown protein	0.671152	0.0389108
32475	CATMA5C65116	AT5G64130	unknown protein	0.835031	4.78478e-05
32507	CATMA5C65148	AT5G66190	ATLFNR1 (LEAF FNR 1)	0.693861	0.0166862
32512	CATMA5C65153	AT5G66570	PSBO-1 (OXYGEN-EVOLVING ENHANCER 33)	0.817349	0.000105347

## Sheet: 24 hpi prgH-
Complete lists of differentially expressed genes after 24 hpi with Salmonella prgH- mutant
N°	ID	AGI	Function	log ratio prgH-/mock	p val
prgH- down
259	CATMA_GFT_00040	AT1G07660	histone H4, histone H4	-0.734686	0.000434703
337	CATMA_GFT_00439	AT1G57660	60S ribosomal protein L21 (RPL21E)	-0.8084	1.30574e-05
339	CATMA_GFT_00448	AT1G59359	40S ribosomal protein S2 (RPS2B), 40S ribosomal protein S2, putative, 40S ribosomal protein S2, putative	-0.927074	2.36501e-08
361	CATMA_GFT_00541	AT1G66270	beta-glucosidase (PSR3.2)	-0.794995	2.52924e-05
425	CATMA_GFT_00915	AT2G35860	beta-Ig-H3 domain-containing protein / fasciclin domain-containing protein	-1.2552	0
462	CATMA_GFT_01090	AT3G25830	ATTPS-CIN (TERPENE SYNTHASE-LIKE SEQUENCE-1,8-CINEOLE); myrcene/(E)-beta-ocimene synthase, ATTPS-CIN (TERPENE SYNTHASE-LIKE SEQUENCE-1,8-CINEOLE); myrcene/(E)-beta-ocimene synthase	-0.801148	1.8696e-05
468	CATMA_GFT_01102	AT3G26450	major latex protein-related / MLP-related	-0.710973	0.00125474
637	CATMA_GFT_01905	AT5G23820	MD-2-related lipid recognition domain-containing protein / ML domain-containing protein	-0.939458	1.1667e-08
729	CATMA_GFT_02501	AT1G05240	peroxidase, putative, peroxidase, putative	-1.52356	0
774	CATMA_GFT_02600	AT1G38131	unknown protein, unknown protein	-0.798649	2.1143e-05
791	CATMA_GFT_02651	AT1G54010	myrosinase-associated protein, putative	-1.23509	0
894	CATMA_GFT_02931	AT3G16390	jacalin lectin family protein	-0.684054	0.00401669
1019	CATMA_GFT_03262	AT5G23980	ATFRO4/FRO4 (FERRIC REDUCTION OXIDASE 4); ferric-chelate reductase	-0.716694	0.0009745
1023	CATMA_GFT_03267	AT5G25230	elongation factor Tu family protein	-0.627774	0.0399208
1038	CATMA_GFT_03316	AT5G36700	phosphoglycolate phosphatase, putative, phosphoglycolate phosphatase, putative	-0.646595	0.0189043
1099	CATMA1A00060	AT1G01080	33 kDa ribonucleoprotein, chloroplast, putative / RNA-binding protein cp33, putative	-0.771287	7.93585e-05
1148	CATMA1A00560	AT1G01580	FRO2 (FERRIC REDUCTION OXIDASE 2); ferric-chelate reductase	-0.741503	0.000318572
1151	CATMA1A00590	AT1G01610	ATGPAT4/GPAT4 (GLYCEROL-3-PHOSPHATE ACYLTRANSFERASE 4); 1-acylglycerol-3-phosphate O-acyltransferase/ acyltransferase	-0.927821	2.26708e-08
1229	CATMA1A01320	AT1G02335	GL22 (GERMIN-LIKE PROTEIN SUBFAMILY 2 MEMBER 2 PRECURSOR.); manganese ion binding / metal ion binding / nutrient reservoir	-0.673669	0.00622186
1268	CATMA1A01720	AT1G02780	EMB2386 (EMBRYO DEFECTIVE 2386); structural constituent of ribosome	-0.643749	0.0211948
1336	CATMA1A02350	AT1G03475	LIN2 (LESION INITIATION 2); coproporphyrinogen oxidase	-0.665899	0.00859669
1455	CATMA1A03520	AT1G04680	pectate lyase family protein	-0.704785	0.00164562
1469	CATMA1A03640	AT1G04820	TUA4 (tubulin alpha-4 chain)	-1.25895	0
1517	CATMA1A04090	AT1G05250	peroxidase, putative	-0.68514	0.00383569
1518	CATMA1A04113	AT1G05260	RCI3 (RARE COLD INDUCIBLE GENE 3); peroxidase	-1.26727	0
1616	CATMA1A05230	AT1G06190	ATP binding / ATPase, coupled to transmembrane movement of ions, phosphorylative mechanism	-0.649517	0.0168026
1648	CATMA1A05580	AT1G06550	enoyl-CoA hydratase/isomerase family protein	-0.751873	0.00019751
1685	CATMA1A06010	AT1G06950	ATTIC110/TIC110 (TRANSLOCON AT THE INNER ENVELOPE MEMBRANE OF CHLOROPLASTS 110)	-0.8628	8.00943e-07
1698	CATMA1A06140	AT1G07070	60S ribosomal protein L35a (RPL35aA)	-0.697724	0.00223641
1724	CATMA1A06385	AT1G07320	RPL4 (ribosomal protein L4); structural constituent of ribosome	-0.685413	0.00379139
1771	CATMA1A06840	AT1G07790	histone H2B, putative	-0.919812	3.5641e-08
1775	CATMA1A06850	AT1G07820	histone H4	-0.789012	3.38584e-05
1855	CATMA1A07500	AT1G08580	unknown protein	-0.891519	1.71049e-07
1862	CATMA1A07565	AT1G08650	PPCK1 (PHOSPHOENOLPYRUVATE CARBOXYLASE KINASE); kinase	-0.778314	5.6741e-05
1929	CATMA1A08160_N	AT1G09310	unknown protein	-2.00739	0
1935	CATMA1A08175_N	AT1G09340	catalytic/ coenzyme binding	-0.67601	0.00564044
1964	CATMA1A08460	AT1G09620	ATP binding / aminoacyl-tRNA ligase	-0.626628	0.0417514
1972	CATMA1A08550	AT1G09690	60S ribosomal protein L21 (RPL21C)	-0.771452	7.87358e-05
1978	CATMA1A08610	AT1G09750	chloroplast nucleoid DNA-binding protein-related	-0.89813	1.19068e-07
1983	CATMA1A08635	AT1G09795	ATATP-PRT2 (ATP PHOSPHORIBOSYL TRANSFERASE 2); ATP phosphoribosyltransferase, tRNA pseudouridine synthase family protein	-0.843092	2.24649e-06
1989	CATMA1A08685	AT1G09830	phosphoribosylamine--glycine ligase (PUR2)	-0.798091	2.17309e-05
2061	CATMA1A09360	AT1G10522	unknown protein	-0.926354	2.46372e-08
2172	CATMA1A10510	AT1G11545	xyloglucan:xyloglucosyl transferase, putative / xyloglucan endotransglycosylase, putative / endo-xyloglucan transferase, putative	-0.903136	9.0344e-08
2203	CATMA1A10850	AT1G11840	ATGLX1 (GLYOXALASE I HOMOLOG); lactoylglutathione lyase	-0.706115	0.00155276
2204	CATMA1A10860	AT1G11850	unknown protein	-0.666904	0.00824637
2206	CATMA1A10870	AT1G11860	aminomethyltransferase, putative	-0.678265	0.00513044
2223	CATMA1A11040	AT1G12000	pyrophosphate--fructose-6-phosphate 1-phosphotransferase beta subunit, putative / pyrophosphate-dependent 6-phosphofructose-1-kinase, putative	-0.78273	4.5887e-05
2233	CATMA1A11135	AT1G12090	ELP (EXTENSIN-LIKE PROTEIN); lipid binding	-0.930345	1.96403e-08
2298	CATMA1A11780	AT1G12800	S1 RNA-binding domain-containing protein	-0.635431	0.0295258
2499	CATMA1A13965	AT1G14980	CPN10 (CHAPERONIN 10)	-0.791597	2.98566e-05
2539	CATMA1A14420	AT1G15390	PDF1A (PEPTIDE DEFORMYLASE 1A); peptide deformylase	-0.76837	9.1138e-05
2609	CATMA1A15080	AT1G16080	unknown protein	-0.639707	0.0249121
2632	CATMA1A15400_N	AT1G16410	CYP79F1 (SUPERSHOOT 1)	-1.46084	0
2679	CATMA1A15850	AT1G16858	unknown protein, merozoite surface protein-related	-0.639058	0.0255641
2709	CATMA1A16200	AT1G17190	ATGSTU26 (Arabidopsis thaliana Glutathione S-transferase (class tau) 26); glutathione transferase	-0.814092	9.82972e-06
2749	CATMA1A16610	AT1G17560	HLL (HUELLENLOS); structural constituent of ribosome	-0.625706	0.0432823
2766	CATMA1A16765	AT1G17745	PGDH (3-PHOSPHOGLYCERATE DEHYDROGENASE); phosphoglycerate dehydrogenase	-0.710579	0.00127667
2805	CATMA1A17150	AT1G18170	immunophilin / FKBP-type peptidyl-prolyl cis-trans isomerase family protein	-0.629145	0.0378312
2868	CATMA1A17855	AT1G18800	NRP2 (NAP1-RELATED PROTEIN 2); DNA binding / chromatin binding / histone binding	-0.809202	1.25465e-05
3026	CATMA1A19530	AT1G20530	unknown protein	-1.1077	0
3080	CATMA1A20140	AT1G21090	hydroxyproline-rich glycoprotein family protein	-0.967965	2.2131e-09
3083	CATMA1A20220	AT1G21170	unknown protein	-0.819071	7.6562e-06
3084	CATMA1A20230	AT1G21190	small nuclear ribonucleoprotein, putative / snRNP, putative / Sm protein, putative	-0.761281	0.000127317
3088	CATMA1A20270	AT1E21870	EUGENE prediction	-0.735998	0.000409539
3094	CATMA1A20370	AT1G21320	VQ motif-containing protein	-0.924832	2.68503e-08
3097	CATMA1A20400	AT1G21340	Dof-type zinc finger domain-containing protein	-0.76648	9.96648e-05
3298	CATMA1A22360	AT1G23280	MAK16 protein-related	-0.828635	4.71791e-06
3325	CATMA1A22610	AT1G23720	proline-rich extensin-like family protein	-1.43199	0
3580	CATMA1A25610	AT1G27400	60S ribosomal protein L17 (RPL17A)	-0.627439	0.0404469
3660	CATMA1A26460	AT1G28290	pollen Ole e 1 allergen and extensin family protein	-0.948758	6.82438e-09
3707	CATMA1A27020	AT1G29050	unknown protein	-0.738513	0.000365221
3741	CATMA1A27550	AT1G29600	zinc finger (CCCH-type) family protein	-0.809884	1.21283e-05
3774	CATMA1A27990	AT1G29970	RPL18AA (60S RIBOSOMAL PROTEIN L18A-1)	-0.775427	6.51475e-05
3831	CATMA1A28550	AT1G30530	UDP-glucoronosyl/UDP-glucosyl transferase family protein	-1.16686	0
3930	CATMA1A29930	AT1G31730	epsilon-adaptin, putative	-0.622305	0.0494129
3931	CATMA1A29940	AT1G31740	beta-galactosidase, putative / lactase, putative	-1.05175	1.54223e-11
3954	CATMA1A30200	AT1G31930	XLG3 (extra-large GTP-binding protein 3); signal transducer	-1.83425	0
3955	CATMA1A30210	AT1G31940	unknown protein	-0.681175	0.0045378
4002	CATMA1A30760	AT1G32375	F-box family protein	-0.705695	0.00158155
4048	CATMA1A31190	AT1G32900	starch synthase, putative	-1.04343	2.31335e-11
4056	CATMA1A31300	AT1G32990	PRPL11 (PLASTID RIBOSOMAL PROTEIN L11); structural constituent of ribosome	-0.828952	4.64251e-06
4110	CATMA1A32030	AT1G33800	unknown protein	-0.909185	6.45964e-08
4129	CATMA1A32275	AT1G34030	40S ribosomal protein S18 (RPS18B)	-0.689598	0.0031718
4221	CATMA1A33760	AT1G35550	elongation factor Tu C-terminal domain-containing protein	-0.832864	3.80217e-06
4243	CATMA1A34070			-1.25094	0
4259	CATMA1A34330	AT1G36230	unknown protein	-0.871772	4.97054e-07
4308	CATMA1A35650	AT1G41830	SKS6 (SKU5 Similar 6); pectinesterase	-0.924105	2.79761e-08
4328	CATMA1A36300	AT1G42970	GAPB (GLYCERALDEHYDE-3-PHOSPHATE DEHYDROGENASE B SUBUNIT); glyceraldehyde-3-phosphate dehydrogenase	-0.656731	0.0125325
4410	CATMA1A37630	AT1G44130	nucellin protein, putative	-0.761735	0.000124632
4430	CATMA1A37850	AT1G44900	ATP binding / DNA binding / DNA-dependent ATPase	-0.675389	0.00578948
4441	CATMA1A37960	AT1G45063	copper ion binding / electron carrier	-0.959558	3.63196e-09
4544	CATMA1A39430	AT1G48350	ribosomal protein L18 family protein	-0.810904	1.15268e-05
4555	CATMA1A39560	AT1G48460	unknown protein	-0.992345	5.16648e-10
4557	CATMA1A39580	AT1G48480	RKL1 (Receptor-like kinase 1); ATP binding / kinase/ protein serine/threonine kinase	-0.898603	1.16014e-07
4566	CATMA1A39670	AT1G48570	zinc finger (Ran-binding) family protein	-0.752572	0.000191205
4570	CATMA1A39710	AT1G48600	phosphoethanolamine N-methyltransferase 2, putative (NMT2), unknown protein	-1.30761	0
4582	CATMA1A39880	AT1G48760	DELTA-ADR (DELTA-ADAPTIN); clathrin binding, protease inhibitor/seed storage/lipid transfer protein (LTP) family protein	-0.667803	0.00794463
4590	CATMA1A39970	AT1G48830	40S ribosomal protein S7 (RPS7A)	-0.697499	0.00225824
4598	CATMA1A40060	AT1G48920	nucleolin, putative	-1.0349	3.85558e-11
4636	CATMA1A40470	AT1G49350	pfkB-type carbohydrate kinase family protein	-0.660111	0.010913
4657	CATMA1A40675	AT1G49570	peroxidase, putative	-0.801078	1.87609e-05
4675	CATMA1A40860	AT1G49780	U-box domain-containing protein	-1.44784	0
4699	CATMA1A41130	AT1G50020	unknown protein	-0.665142	0.00887014
4853	CATMA1A43100	AT1G51980	mitochondrial processing peptidase alpha subunit, putative	-0.625752	0.0432055
4858	CATMA1A43140	AT1G52060	unknown protein	-1.01578	1.23379e-10
4891	CATMA1A43540	AT1G52480	F-box family protein	-0.631367	0.0346663
4902	CATMA1A43680	AT1G52620	pentatricopeptide (PPR) repeat-containing protein	-0.702393	0.00182647
4959	CATMA1A44253	AT1G53240	malate dehydrogenase (NAD), mitochondrial	-0.735865	0.000412033
5035	CATMA1A45145	AT1G54040	ESP (EPITHIOSPECIFIER PROTEIN)	-0.868592	5.88933e-07
5141	CATMA1A46220	AT1G55180	PLDEPSILON (PHOSPHOLIPASE D ALPHA 4); phospholipase D	-0.649147	0.0170555
5224	CATMA1A47190	AT1G56110	NOP56 (ARABIDOPSIS HOMOLOG OF NUCLEOLAR PROTEIN NOP56)	-0.981385	9.9474e-10
5265	CATMA1A47670	AT1G56580	unknown protein	-0.661874	0.0101501
5399	CATMA1A48900	AT1G59840	unknown protein	-0.761922	0.000123544
5469	CATMA1A49770	AT1G60770	pentatricopeptide (PPR) repeat-containing protein	-0.669239	0.00748439
5535	CATMA1A50680	AT1G61580	ARP2/RPL3B (ARABIDOPSIS RIBOSOMAL PROTEIN 2); structural constituent of ribosome	-1.09437	0
5577	CATMA1A51245	AT1G62180	APR2 (5pADENYLYLPHOSPHOSULFATE REDUCTASE 2)	-1.32642	0
5583	CATMA1A51310	AT1G62240	unknown protein	-0.679504	0.00486933
5608	CATMA1A51560	AT1G62422	unknown protein	-0.628173	0.0393002
5645	CATMA1A52120	AT1G62960	ACS10 (ACC SYNTHASE 10); 1-aminocyclopropane-1-carboxylate synthase	-0.925022	2.6565e-08
5702	CATMA1A52900	AT1G63680	atMurE, former PDE316 (PIGMENT DEFECTIVE EMBRYO); ATP binding	-0.645468	0.0197814
5810	CATMA1A54050	AT1G64740	TUA1 (ALPHA-1 TUBULIN)	-0.898866	1.14349e-07
5813	CATMA1A54085	AT1G64780	ATAMT1;2 (AMMONIUM TRANSPORTER 1;2); ammonium transporter	-0.724603	0.000684989
5896	CATMA1A55120	AT1G65840	ATPAO4 (POLYAMINE OXIDASE 4); amine oxidase	-0.892065	1.66021e-07
5913	CATMA1A55360	AT1G66100	thionin, putative	-1.89324	0
5941	CATMA1A55710	AT1G66430	pfkB-type carbohydrate kinase family protein	-0.629632	0.0371142
6023	CATMA1A56700	AT1G67390	F-box family protein	-0.84025	2.60179e-06
6086	CATMA1A57280	AT1G67860	unknown protein	-1.40819	0
6089	CATMA1A57300_N	AT1G67870	glycine-rich protein	-1.16645	0
6137	CATMA1A57610	AT1G68238	unknown protein	-0.65909	0.0113797
6169	CATMA1A57920	AT1G68550	AP2 domain-containing transcription factor, putative, unknown protein	-0.640309	0.0243215
6170	CATMA1A57930	AT1G68560	ATXYL1/XYL1 (ALPHA-XYLOSIDASE 1); alpha-N-arabinofuranosidase/ hydrolase, hydrolyzing O-glycosyl compounds / xylan 1,4-beta-xylosidase	-0.941685	1.02636e-08
6220	CATMA1A58440	AT1G69070	unknown protein	-0.709398	0.00134467
6261	CATMA1A58810	AT1G69500	oxygen binding	-0.665042	0.00890699
6273	CATMA1A58920	AT1G69600	ATHB29/ZFHD1 (ZINC FINGER HOMEODOMAIN 1); DNA binding / transcription factor/ transcriptional activator	-0.765243	0.000105657
6299	CATMA1A59200	AT1G69890	unknown protein	-0.988321	6.55449e-10
6339	CATMA1A59560	AT1G70280	NHL repeat-containing protein	-0.794805	2.55285e-05
6371	CATMA1A59875	AT1G70600	60S ribosomal protein L27A (RPL27aC)	-0.854377	1.24806e-06
[truncated: 1,532 more rows]

## Sheet: prgH - specific
Complete lists of genes differentially expressed only after 24 hpi with Salmonella prgH- mutant
[truncated: 652 more rows]

[truncated: 1 more sheets: higher expression upon prgH-]
